# Supplementary material for: 4-(4-Nitro­benzene­sulfonamido)pyridinium trifluoro­acetate
Source: Acta Crystallogr Sect E Struct Rep Online. 2008 Jul 16;64(Pt 8):o1513. doi: 10.1107/S1600536808021405 (PMC2962139; doi:10.1107/S1600536808021405)
Supplement: Supplementary file 1 [file e-64-o1513-sup1.cif]

##############################################################################
###                                                                        ###
###        Electronic paper (Acta Crystallographica Section E)             ###
###                                                                        ###
##############################################################################
#                                                                            #
# This CIF contains the data in a paper accepted for publication in Acta     #
# Crystallographica Section E. It conforms to the requirements of Notes      #
# for Authors for Section E, and has been peer reviewed under the auspices   #
# of the IUCr Commission on Journals.                                        #
#                                                                            #
# Full details of the Crystallographic Information File format               #
# are given in the paper "The Crystallographic Information File (CIF):       #
# a New Standard Archive File for Crystallography" by S. R. Hall, F. H.      #
# Allen and I. D. Brown [Acta Cryst. (1991), A47, 655-685].                  #
#                                                                            #
# The current version of the core CIF dictionary is obtainable from          #
# ftp://ftp.iucr.org/pub/cif_core.dic. The current version number is 2.4.    #
#                                                                            #
# Software is freely available for graphical display of the structure(s) in  #
# this CIF.  For information consult the CIF home page http://www.iucr.org/  #
# cif/home.html                                                              #
#                                                                            #
# This file may be used for bona fide research purposes within the           #
# scientific community so long as proper attribution is given to the journal # 
# article from which it was obtained.                                        #
#                                                                            #
##############################################################################
                                             
data_global
_audit_creation_method     'from SHELXL97 CIF and IUCr SHELXL97-template'
_journal_date_recd_electronic     2008-07-04
_journal_date_accepted     2008-07-10
_journal_name_full     'Acta Crystallographica, Section E'
_journal_year     2008
_journal_volume     64
_journal_issue      8
_journal_page_first     o1513
_journal_page_last     o1513
_journal_paper_category     QO
_journal_coeditor_code     BT2740
_publ_contact_author_name     'Jiang-Sheng Li'
_publ_contact_author_address
;School of Chemical & Biological Engineering,
 Changsha University of Science & Technology ,
 Changsha 410076,
 People's Republic of China
;
_publ_contact_author_email     jansenlee1103@yahoo.com.cn
_publ_contact_author_fax     ?
_publ_contact_author_phone     ?
_publ_section_title
;
4-(4-Nitrobenzenesulfonamido)pyridinium trifluoroacetate
;
loop_
    _publ_author_name
    _publ_author_address
    'Li, Jiang-Sheng'
;
 School of Chemical & Biological Engineering,
 Changsha University of Science & Technology
 Changsha 410076,
 People's Republic of China
;
    'Fan, Mei-Lian'
;
 College of Chemistry & Chemical Engineering
 Hunan University
 Changsha, Hunan 410082
 People's Republic of China
;
    'Li, Wen-Sheng'
;
College of Chemistry & Chemical Engineering
 Hunan University
 Changsha, Hunan 410082
 People's Republic of China
;
    'Liu, Wei-Dong'
;
Hunan Research Institute of Chemical Industry,
Changsha 410007,
People's Republic of China
;
data_I
_chemical_name_systematic
;
4-(4-Nitrobenzenesulfonamido)pyridinium trifluoroacetate
;
_chemical_name_common     ?
_chemical_formula_moiety     'C11 H10 N3 O4 S +, C2 F3 O2 -'
_chemical_formula_sum     'C13 H10 F3 N3 O6 S'
_chemical_formula_iupac     'C11 H10 N3 O4 S +, C2 F3 O2 -'
_chemical_formula_weight     393.30
_chemical_melting_point     ?
_symmetry_cell_setting     monoclinic
_symmetry_space_group_name_H-M     'P 21/c'
_symmetry_space_group_name_Hall     '-P 2ybc'
loop_
    _symmetry_equiv_pos_as_xyz
    'x, y, z'
    '-x, y+1/2, -z+1/2'
    '-x, -y, -z'
    'x, -y-1/2, z-1/2'
_cell_length_a     5.662(2)
_cell_length_b     17.497(7)
_cell_length_c     16.173(6)
_cell_angle_alpha     90.00
_cell_angle_beta     96.595(7)
_cell_angle_gamma     90.00
_cell_volume     1591.5(11)
_cell_formula_units_Z     4
_cell_measurement_reflns_used     1671
_cell_measurement_theta_min     2.54
_cell_measurement_theta_max     24.63
_cell_measurement_temperature     294(2)
_exptl_crystal_description     block
_exptl_crystal_colour     colourless
_exptl_crystal_size_max     0.10
_exptl_crystal_size_mid     0.04
_exptl_crystal_size_min     0.04
_exptl_crystal_density_diffrn     1.641
_exptl_crystal_density_meas     ?
_exptl_crystal_density_method     'not measured'
_exptl_crystal_F_000     800
_exptl_absorpt_coefficient_mu     0.275
_exptl_absorpt_correction_type     multi-scan
_exptl_absorpt_process_details     '(SADABS; Sheldrick, 1996)'
_exptl_absorpt_correction_T_min     0.9730
_exptl_absorpt_correction_T_max     0.9891
_exptl_special_details
;
;
_diffrn_ambient_temperature     294(2)
_diffrn_radiation_type     MoK\a
_diffrn_radiation_wavelength     0.71073
_diffrn_radiation_source     'fine-focus sealed tube'
_diffrn_radiation_monochromator     graphite
_diffrn_measurement_device_type     'Bruker SMART 1K CCD area-detector'
_diffrn_measurement_method     \w
_diffrn_detector_area_resol_mean     ?
_diffrn_reflns_number     7696
_diffrn_reflns_av_R_equivalents     0.0670
_diffrn_reflns_av_sigmaI/netI     0.0921
_diffrn_reflns_theta_min     1.72
_diffrn_reflns_theta_max     25.01
_diffrn_reflns_theta_full     25.01
_diffrn_measured_fraction_theta_max     0.981
_diffrn_measured_fraction_theta_full     0.981
_diffrn_reflns_limit_h_min     -6
_diffrn_reflns_limit_h_max     6
_diffrn_reflns_limit_k_min     -12
_diffrn_reflns_limit_k_max     20
_diffrn_reflns_limit_l_min     -18
_diffrn_reflns_limit_l_max     19
_diffrn_standards_number     0
_diffrn_standards_interval_count     0
_diffrn_standards_interval_time     0
_diffrn_standards_decay_%     0
_refine_special_details
;
Refinement of <i>F</i>^2^ against ALL reflections. The weighted <i>R</i>-factor
<i>wR</i> and goodness of fit <i>S</i> are based on <i>F</i>^2^, conventional
<i>R</i>-factors <i>R</i> are based on <i>F</i>, with <i>F</i> set to zero for
negative <i>F</i>^2^. The threshold expression of <i>F</i>^2^ >
\s(<i>F</i>^2^) is used only for calculating <i>R</i>-factors(gt) <i>etc</i>.
and is not relevant to the choice of reflections for refinement.
<i>R</i>-factors based on <i>F</i>^2^ are statistically about twice as large
as those based on <i>F</i>, and <i>R</i>- factors based on ALL data will be
even larger.
;
_reflns_number_total     2763
_reflns_number_gt     1596
_reflns_threshold_expression     I>2\s(I)
_refine_ls_structure_factor_coef     Fsqd
_refine_ls_matrix_type     full
_refine_ls_R_factor_all     0.1282
_refine_ls_R_factor_gt     0.0646
_refine_ls_wR_factor_gt     0.1254
_refine_ls_wR_factor_ref     0.1502
_refine_ls_goodness_of_fit_ref     1.054
_refine_ls_restrained_S_all     1.117
_refine_ls_number_reflns     2763
_refine_ls_number_parameters     269
_refine_ls_number_restraints     43
_refine_ls_hydrogen_treatment     mixed
_refine_ls_weighting_scheme     calc
_refine_ls_weighting_details
          'calc w=1/[\s^2^(Fo^2^)+(0.054P)^2^+1.2648P] where P=(Fo^2^+2Fc^2^)/3'
_atom_sites_solution_hydrogens     geom
_atom_sites_solution_primary     direct
_atom_sites_solution_secondary     difmap
_refine_ls_shift/su_max     0.000
_refine_ls_shift/su_mean     0.000
_refine_diff_density_max     0.399
_refine_diff_density_min     -0.331
_refine_ls_extinction_method     none
_refine_ls_extinction_coef     ?
loop_
    _atom_type_symbol
    _atom_type_description
    _atom_type_scat_dispersion_real
    _atom_type_scat_dispersion_imag
    _atom_type_scat_source
    'C' 'C' 0.0033 0.0016
                         'International Tables Vol C Tables 4.2.6.8 and 6.1.1.4'
    'H' 'H' 0.0000 0.0000
                         'International Tables Vol C Tables 4.2.6.8 and 6.1.1.4'
    'N' 'N' 0.0061 0.0033
                         'International Tables Vol C Tables 4.2.6.8 and 6.1.1.4'
    'O' 'O' 0.0106 0.0060
                         'International Tables Vol C Tables 4.2.6.8 and 6.1.1.4'
    'F' 'F' 0.0171 0.0103
                         'International Tables Vol C Tables 4.2.6.8 and 6.1.1.4'
    'S' 'S' 0.1246 0.1234
                         'International Tables Vol C Tables 4.2.6.8 and 6.1.1.4'
_computing_data_collection     'SMART (Bruker, 1997)'
_computing_cell_refinement     'SMART (Bruker, 1997)'
_computing_data_reduction     'SAINT (Bruker, 1997)'
_computing_structure_solution     'SHELXS97 (Sheldrick, 2008)'
_computing_structure_refinement     'SHELXL97 (Sheldrick, 2008)'
_computing_molecular_graphics     'SHELXTL (Sheldrick, 2008)'
_computing_publication_material     'SHELXTL (Sheldrick, 2008)'
loop_
    _atom_site_type_symbol
    _atom_site_label
    _atom_site_fract_x
    _atom_site_fract_y
    _atom_site_fract_z
    _atom_site_U_iso_or_equiv
    _atom_site_adp_type
    _atom_site_calc_flag
    _atom_site_refinement_flags
    _atom_site_occupancy
    _atom_site_disorder_assembly
    _atom_site_disorder_group
    S S1 1.1485(2) 0.29446(8) 0.83034(7) 0.0340(4) Uani d . 1 . .
    O O1 1.1501(6) 0.2461(2) 0.90245(19) 0.0469(10) Uani d . 1 . .
    O O2 1.3599(5) 0.3060(2) 0.7915(2) 0.0466(10) Uani d . 1 . .
    O O3 0.6073(7) 0.6017(2) 0.9593(2) 0.0536(11) Uani d . 1 . .
    O O4 0.8837(7) 0.6574(2) 0.9023(3) 0.0648(12) Uani d . 1 . .
    N N1 0.7475(8) 0.3207(3) 0.5179(2) 0.0418(11) Uani d D 1 . .
    H H1A 0.723(8) 0.333(3) 0.4637(11) 0.050 Uiso d D 1 . .
    N N2 0.9372(7) 0.2588(3) 0.7627(2) 0.0321(10) Uani d . 1 . .
    H H2A 0.853(8) 0.229(3) 0.790(3) 0.039 Uiso d . 1 . .
    N N3 0.7809(8) 0.6001(3) 0.9208(2) 0.0376(11) Uani d . 1 . .
    C C1 0.8800(8) 0.2833(3) 0.6816(3) 0.0302(12) Uani d . 1 . .
    C C2 0.6688(8) 0.2553(3) 0.6379(3) 0.0343(12) Uani d . 1 . .
    H H2 0.5692 0.2240 0.6648 0.041 Uiso calc R 1 . .
    C C3 0.6093(9) 0.2737(3) 0.5565(3) 0.0365(13) Uani d . 1 . .
    H H3 0.4718 0.2536 0.5276 0.044 Uiso calc R 1 . .
    C C4 0.9464(10) 0.3510(3) 0.5585(3) 0.0440(14) Uani d . 1 . .
    H H4 1.0385 0.3839 0.5304 0.053 Uiso calc R 1 . .
    C C5 1.0155(9) 0.3343(3) 0.6397(3) 0.0388(13) Uani d . 1 . .
    H H5 1.1515 0.3566 0.6673 0.047 Uiso calc R 1 . .
    C C6 1.0399(8) 0.3856(3) 0.8545(3) 0.0290(11) Uani d . 1 . .
    C C7 1.1511(9) 0.4521(3) 0.8325(3) 0.0392(13) Uani d . 1 . .
    H H7 1.2837 0.4490 0.8036 0.047 Uiso calc R 1 . .
    C C8 1.0671(9) 0.5226(3) 0.8528(3) 0.0392(13) Uani d . 1 . .
    H H8 1.1409 0.5673 0.8382 0.047 Uiso calc R 1 . .
    C C9 0.8688(8) 0.5251(3) 0.8959(3) 0.0297(11) Uani d . 1 . .
    C C10 0.7523(8) 0.4602(3) 0.9186(3) 0.0358(12) Uani d . 1 . .
    H H10 0.6186 0.4639 0.9468 0.043 Uiso calc R 1 . .
    C C11 0.8397(8) 0.3893(3) 0.8981(3) 0.0366(13) Uani d . 1 . .
    H H11 0.7663 0.3447 0.9132 0.044 Uiso calc R 1 . .
    C C12 0.5532(9) 0.3961(3) 0.3109(3) 0.0337(12) Uani d . 1 A .
    O O5 0.5106(7) 0.4020(2) 0.2352(2) 0.0588(12) Uani d . 1 . .
    O O6 0.6749(6) 0.3465(2) 0.35187(18) 0.0418(9) Uani d . 1 . .
    C C13 0.4492(13) 0.4576(4) 0.3613(4) 0.075(2) Uani d D 1 . .
    F F1 0.320(2) 0.4376(10) 0.4198(8) 0.117(6) Uani d PDU 0.531(12) A 1
    F F2 0.367(2) 0.5185(5) 0.3176(6) 0.101(4) Uani d PDU 0.531(12) A 1
    F F3 0.6434(17) 0.4927(6) 0.4089(7) 0.115(5) Uani d PDU 0.531(12) A 1
    F F1' 0.2000(16) 0.4600(8) 0.3372(7) 0.110(5) Uani d PDU 0.469(12) A 2
    F F2' 0.512(3) 0.5285(6) 0.3520(10) 0.116(5) Uani d PDU 0.469(12) A 2
    F F3' 0.430(2) 0.4372(9) 0.4392(5) 0.080(4) Uani d PDU 0.469(12) A 2
loop_
    _atom_site_aniso_label
    _atom_site_aniso_U_11
    _atom_site_aniso_U_22
    _atom_site_aniso_U_33
    _atom_site_aniso_U_12
    _atom_site_aniso_U_13
    _atom_site_aniso_U_23
    S1 0.0332(7) 0.0405(8) 0.0257(6) 0.0051(7) -0.0073(5) 0.0002(6)
    O1 0.059(2) 0.046(2) 0.0306(19) 0.0025(19) -0.0152(17) 0.0062(17)
    O2 0.0287(18) 0.058(3) 0.052(2) 0.0050(18) 0.0021(16) -0.010(2)
    O3 0.060(2) 0.050(3) 0.055(2) 0.007(2) 0.023(2) 0.002(2)
    O4 0.073(3) 0.033(2) 0.091(3) -0.016(2) 0.020(2) 0.006(2)
    N1 0.058(3) 0.047(3) 0.020(2) 0.004(2) 0.001(2) 0.004(2)
    N2 0.037(2) 0.037(3) 0.022(2) -0.006(2) 0.0007(17) 0.0050(18)
    N3 0.044(3) 0.038(3) 0.030(2) 0.000(2) 0.004(2) 0.002(2)
    C1 0.040(3) 0.029(3) 0.021(2) 0.002(2) 0.003(2) -0.004(2)
    C2 0.037(3) 0.038(3) 0.027(2) -0.004(3) 0.004(2) -0.002(2)
    C3 0.044(3) 0.041(3) 0.024(2) -0.003(3) -0.001(2) -0.001(2)
    C4 0.055(3) 0.044(4) 0.035(3) -0.006(3) 0.012(3) 0.007(3)
    C5 0.044(3) 0.047(4) 0.025(3) -0.005(3) 0.000(2) -0.002(2)
    C6 0.028(3) 0.033(3) 0.024(2) -0.001(2) -0.005(2) 0.001(2)
    C7 0.033(3) 0.048(4) 0.037(3) -0.004(3) 0.009(2) -0.005(3)
    C8 0.044(3) 0.042(4) 0.033(3) -0.015(3) 0.011(2) 0.002(3)
    C9 0.033(3) 0.033(3) 0.023(2) -0.002(2) -0.002(2) 0.000(2)
    C10 0.028(3) 0.042(4) 0.037(3) -0.005(3) 0.007(2) -0.001(3)
    C11 0.039(3) 0.033(3) 0.038(3) -0.010(3) 0.003(2) 0.005(3)
    C12 0.044(3) 0.034(3) 0.024(3) -0.004(3) 0.006(2) 0.000(2)
    O5 0.083(3) 0.067(3) 0.026(2) 0.015(2) 0.0016(19) 0.0039(19)
    O6 0.056(2) 0.045(2) 0.0227(18) 0.0032(19) -0.0004(16) -0.0023(17)
    C13 0.107(6) 0.071(6) 0.045(4) 0.018(5) 0.006(4) 0.001(4)
    F1 0.110(9) 0.136(9) 0.117(9) 0.002(7) 0.059(7) -0.026(7)
    F2 0.142(8) 0.060(6) 0.098(6) 0.050(6) 0.005(6) -0.013(5)
    F3 0.138(8) 0.092(7) 0.114(7) -0.003(6) 0.008(6) -0.076(6)
    F1' 0.090(7) 0.138(9) 0.105(7) 0.044(6) 0.022(5) -0.024(6)
    F2' 0.131(9) 0.079(8) 0.142(9) -0.010(7) 0.031(7) -0.018(7)
    F3' 0.093(8) 0.097(7) 0.053(5) 0.027(7) 0.023(5) -0.026(5)
_geom_special_details
;
All e.s.d.'s (except the e.s.d. in the dihedral angle between two l.s. planes)
are estimated using the full covariance matrix. The cell e.s.d.'s are taken
into account individually in the estimation of e.s.d.'s in distances, angles
and torsion angles; correlations between e.s.d.'s in cell parameters are only
used when they are defined by crystal symmetry. An approximate (isotropic)
treatment of cell e.s.d.'s is used for estimating e.s.d.'s involving l.s.
planes.
;
loop_
    _geom_bond_atom_site_label_1
    _geom_bond_atom_site_label_2
    _geom_bond_site_symmetry_2
    _geom_bond_distance
    _geom_bond_publ_flag
    S1 O2 . 1.428(3) ?
    S1 O1 . 1.440(3) ?
    S1 N2 . 1.648(4) ?
    S1 C6 . 1.769(5) ?
    O3 N3 . 1.222(5) ?
    O4 N3 . 1.213(5) ?
    N1 C3 . 1.338(6) ?
    N1 C4 . 1.345(6) ?
    N1 H1A . 0.899(11) ?
    N2 C1 . 1.382(5) ?
    N2 H2A . 0.86(5) ?
    N3 C9 . 1.476(6) ?
    C1 C5 . 1.401(7) ?
    C1 C2 . 1.405(6) ?
    C2 C3 . 1.359(6) ?
    C2 H2 . 0.9300 ?
    C3 H3 . 0.9300 ?
    C4 C5 . 1.359(7) ?
    C4 H4 . 0.9300 ?
    C5 H5 . 0.9300 ?
    C6 C7 . 1.388(7) ?
    C6 C11 . 1.404(6) ?
    C7 C8 . 1.376(7) ?
    C7 H7 . 0.9300 ?
    C8 C9 . 1.388(6) ?
    C8 H8 . 0.9300 ?
    C9 C10 . 1.384(6) ?
    C10 C11 . 1.389(7) ?
    C10 H10 . 0.9300 ?
    C11 H11 . 0.9300 ?
    C12 O5 . 1.225(5) ?
    C12 O6 . 1.250(5) ?
    C12 C13 . 1.511(8) ?
    C13 F2' . 1.303(9) ?
    C13 F1 . 1.309(9) ?
    C13 F3' . 1.326(9) ?
    C13 F2 . 1.333(8) ?
    C13 F3 . 1.408(8) ?
    C13 F1' . 1.420(8) ?
loop_
    _geom_angle_atom_site_label_1
    _geom_angle_atom_site_label_2
    _geom_angle_atom_site_label_3
    _geom_angle_site_symmetry_1
    _geom_angle_site_symmetry_3
    _geom_angle
    _geom_angle_publ_flag
    O2 S1 O1 . . 120.8(2) ?
    O2 S1 N2 . . 110.0(2) ?
    O1 S1 N2 . . 104.6(2) ?
    O2 S1 C6 . . 107.4(2) ?
    O1 S1 C6 . . 108.7(2) ?
    N2 S1 C6 . . 104.1(2) ?
    C3 N1 C4 . . 121.0(4) ?
    C3 N1 H1A . . 125(3) ?
    C4 N1 H1A . . 114(3) ?
    C1 N2 S1 . . 125.8(4) ?
    C1 N2 H2A . . 126(3) ?
    S1 N2 H2A . . 107(3) ?
    O4 N3 O3 . . 122.9(5) ?
    O4 N3 C9 . . 118.7(4) ?
    O3 N3 C9 . . 118.4(4) ?
    N2 C1 C5 . . 125.1(4) ?
    N2 C1 C2 . . 117.6(4) ?
    C5 C1 C2 . . 117.4(4) ?
    C3 C2 C1 . . 120.5(5) ?
    C3 C2 H2 . . 119.8 ?
    C1 C2 H2 . . 119.8 ?
    N1 C3 C2 . . 120.3(5) ?
    N1 C3 H3 . . 119.9 ?
    C2 C3 H3 . . 119.9 ?
    N1 C4 C5 . . 121.3(5) ?
    N1 C4 H4 . . 119.4 ?
    C5 C4 H4 . . 119.4 ?
    C4 C5 C1 . . 119.4(5) ?
    C4 C5 H5 . . 120.3 ?
    C1 C5 H5 . . 120.3 ?
    C7 C6 C11 . . 120.5(5) ?
    C7 C6 S1 . . 121.3(4) ?
    C11 C6 S1 . . 118.2(4) ?
    C8 C7 C6 . . 120.7(5) ?
    C8 C7 H7 . . 119.7 ?
    C6 C7 H7 . . 119.7 ?
    C7 C8 C9 . . 118.0(5) ?
    C7 C8 H8 . . 121.0 ?
    C9 C8 H8 . . 121.0 ?
    C10 C9 C8 . . 123.0(5) ?
    C10 C9 N3 . . 118.1(4) ?
    C8 C9 N3 . . 118.8(5) ?
    C9 C10 C11 . . 118.4(4) ?
    C9 C10 H10 . . 120.8 ?
    C11 C10 H10 . . 120.8 ?
    C10 C11 C6 . . 119.4(5) ?
    C10 C11 H11 . . 120.3 ?
    C6 C11 H11 . . 120.3 ?
    O5 C12 O6 . . 128.5(5) ?
    O5 C12 C13 . . 115.8(5) ?
    O6 C12 C13 . . 115.7(4) ?
    F2' C13 F1 . . 121.4(11) ?
    F2' C13 F3' . . 114.8(11) ?
    F1 C13 F3' . . 29.3(8) ?
    F2' C13 F2 . . 42.4(7) ?
    F1 C13 F2 . . 114.0(10) ?
    F3' C13 F2 . . 131.1(9) ?
    F2' C13 F3 . . 56.1(8) ?
    F1 C13 F3 . . 100.8(9) ?
    F3' C13 F3 . . 75.0(8) ?
    F2 C13 F3 . . 98.4(9) ?
    F2' C13 F1' . . 102.5(10) ?
    F1 C13 F1' . . 65.5(8) ?
    F3' C13 F1' . . 94.7(9) ?
    F2 C13 F1' . . 63.6(7) ?
    F3 C13 F1' . . 145.7(8) ?
    F2' C13 C12 . . 119.2(8) ?
    F1 C13 C12 . . 119.0(9) ?
    F3' C13 C12 . . 113.6(8) ?
    F2 C13 C12 . . 114.7(6) ?
    F3 C13 C12 . . 106.1(6) ?
    F1' C13 C12 . . 108.0(6) ?
loop_
    _geom_torsion_atom_site_label_1
    _geom_torsion_atom_site_label_2
    _geom_torsion_atom_site_label_3
    _geom_torsion_atom_site_label_4
    _geom_torsion_site_symmetry_1
    _geom_torsion_site_symmetry_2
    _geom_torsion_site_symmetry_3
    _geom_torsion_site_symmetry_4
    _geom_torsion
    _geom_torsion_publ_flag
    O2 S1 N2 C1 . . . . -44.4(5) ?
    O1 S1 N2 C1 . . . . -175.5(4) ?
    C6 S1 N2 C1 . . . . 70.4(4) ?
    S1 N2 C1 C5 . . . . 10.6(7) ?
    S1 N2 C1 C2 . . . . -169.1(4) ?
    N2 C1 C2 C3 . . . . -176.2(5) ?
    C5 C1 C2 C3 . . . . 4.1(7) ?
    C4 N1 C3 C2 . . . . -0.4(8) ?
    C1 C2 C3 N1 . . . . -2.1(8) ?
    C3 N1 C4 C5 . . . . 0.7(8) ?
    N1 C4 C5 C1 . . . . 1.5(8) ?
    N2 C1 C5 C4 . . . . 176.6(5) ?
    C2 C1 C5 C4 . . . . -3.8(7) ?
    O2 S1 C6 C7 . . . . 2.8(4) ?
    O1 S1 C6 C7 . . . . 135.0(4) ?
    N2 S1 C6 C7 . . . . -113.9(4) ?
    O2 S1 C6 C11 . . . . -176.1(3) ?
    O1 S1 C6 C11 . . . . -43.8(4) ?
    N2 S1 C6 C11 . . . . 67.2(4) ?
    C11 C6 C7 C8 . . . . -0.1(7) ?
    S1 C6 C7 C8 . . . . -178.9(4) ?
    C6 C7 C8 C9 . . . . 0.0(7) ?
    C7 C8 C9 C10 . . . . -0.4(7) ?
    C7 C8 C9 N3 . . . . 178.0(4) ?
    O4 N3 C9 C10 . . . . 178.9(4) ?
    O3 N3 C9 C10 . . . . -1.0(6) ?
    O4 N3 C9 C8 . . . . 0.5(6) ?
    O3 N3 C9 C8 . . . . -179.4(4) ?
    C8 C9 C10 C11 . . . . 0.8(7) ?
    N3 C9 C10 C11 . . . . -177.6(4) ?
    C9 C10 C11 C6 . . . . -0.8(7) ?
    C7 C6 C11 C10 . . . . 0.5(7) ?
    S1 C6 C11 C10 . . . . 179.4(4) ?
    O5 C12 C13 F2' . . . . -60.9(12) ?
    O6 C12 C13 F2' . . . . 118.0(11) ?
    O5 C12 C13 F1 . . . . 126.9(10) ?
    O6 C12 C13 F1 . . . . -54.3(12) ?
    O5 C12 C13 F3' . . . . 159.0(9) ?
    O6 C12 C13 F3' . . . . -22.1(11) ?
    O5 C12 C13 F2 . . . . -13.2(11) ?
    O6 C12 C13 F2 . . . . 165.7(9) ?
    O5 C12 C13 F3 . . . . -120.7(7) ?
    O6 C12 C13 F3 . . . . 58.2(8) ?
    O5 C12 C13 F1' . . . . 55.4(9) ?
    O6 C12 C13 F1' . . . . -125.8(8) ?
loop_
    _geom_hbond_atom_site_label_D
    _geom_hbond_atom_site_label_H
    _geom_hbond_atom_site_label_A
    _geom_hbond_site_symmetry_A
    _geom_hbond_distance_DH
    _geom_hbond_distance_HA
    _geom_hbond_distance_DA
    _geom_hbond_angle_DHA
    N1 H1A O6 . 0.899(11) 1.812(14) 2.706(5) 173(5)
    N2 H2A O6 4_566 0.86(5) 2.00(5) 2.858(5) 176(5)
    C2 H2 O5 4_566 0.93 2.52 3.343(6) 148
    C3 H3 O1 4_465 0.93 2.56 3.406(6) 151
    C8 H8 O5 3_766 0.93 2.48 3.204(6) 135
    C10 H10 O3 3_667 0.93 2.39 3.184(6) 143
