# Supplementary material for: 4-(4-Nitro­benzene­sulfonamido)pyridinium trifluoro­acetate
Source: Acta Crystallogr Sect E Struct Rep Online. 2008 Jul 16;64(Pt 8):o1513. doi: 10.1107/S1600536808021405 (PMC2962139; doi:10.1107/S1600536808021405)
Supplement: Supplementary file 2 [file e-64-o1513-Isup2.hkl]

# 
# h,k,l, Fc-squared, Fo-squared, sigma(Fo-squared) and status flag 
# 
data_I
_shelx_title ' 71020B in P2(1)/c' 
_shelx_refln_list_code          4 
_shelx_F_calc_maximum      187.51 
_exptl_crystal_F_000       800.00 
_reflns_d_resolution_high  0.8405 
 
loop_ 
 _symmetry_equiv_pos_as_xyz 
 'x, y, z' 
 '-x, y+1/2, -z+1/2' 
 '-x, -y, -z' 
 'x, -y-1/2, z-1/2' 
 
_cell_length_a     5.6616 
_cell_length_b    17.4971 
_cell_length_c    16.1725 
_cell_angle_alpha  90.000 
_cell_angle_beta   96.595 
_cell_angle_gamma  90.000 
 
_shelx_F_squared_multiplier     1.000 
 
loop_ 
 _refln_index_h 
 _refln_index_k 
 _refln_index_l 
 _refln_F_squared_calc 
 _refln_F_squared_meas 
 _refln_F_squared_sigma 
 _refln_observed_status 
   1   0   0     1017.50      965.89     24.13 o 
   2   0   0        0.69       -2.02      7.95 o 
   3   0   0     1037.88     1047.55     28.48 o 
   4   0   0     2274.70     2370.02     53.38 o 
   5   0   0        0.67       52.41     43.46 o 
   6   0   0      169.22      177.30     55.85 o 
   1   1   0      463.04      469.19     12.42 o 
   2   1   0     3540.04     3611.04     45.14 o 
   3   1   0      302.48      299.33     13.79 o 
   4   1   0      870.12      748.20     23.03 o 
   5   1   0      777.26      763.40     44.65 o 
   6   1   0        6.35       65.59     32.09 o 
   0   2   0      915.01      812.15     31.20 o 
   1   2   0     8090.94     7485.97    106.55 o 
   2   2   0      280.86      279.42     11.24 o 
   3   2   0       35.03       61.31      8.84 o 
   4   2   0     1212.59     1152.64     28.01 o 
   5   2   0        9.69       28.80     28.68 o 
   6   2   0      171.52      164.62     34.73 o 
   1   3   0     1265.09     1128.31     19.60 o 
   2   3   0     1211.21     1103.36     20.82 o 
   3   3   0      195.13      238.06     12.82 o 
   4   3   0      288.32      360.67     19.85 o 
   5   3   0      185.60      101.18     31.16 o 
   6   3   0      134.23      167.06     35.87 o 
   0   4   0     2159.23     2337.56     54.79 o 
   1   4   0      148.09      181.40     18.03 o 
   2   4   0      513.69      555.33     14.79 o 
   3   4   0      234.52      284.01     14.30 o 
   4   4   0     1024.23      927.22     25.83 o 
   5   4   0      119.16      197.72     37.81 o 
   6   4   0        3.39       65.93     31.90 o 
   1   5   0     1077.98     1075.07     30.78 o 
   2   5   0       64.50       78.18      9.24 o 
   3   5   0      316.61      319.62     14.84 o 
   4   5   0      482.65      416.98     44.98 o 
   6   5   0      153.18      189.87     35.82 o 
   0   6   0      284.29      227.86     31.67 o 
   1   6   0     1344.99     1155.95     31.36 o 
   2   6   0      315.54      307.65     19.56 o 
   3   6   0      816.37      803.18     20.36 o 
   4   6   0        7.43       27.10     17.72 o 
   5   6   0       36.33       52.92     25.78 o 
   6   6   0        0.26       55.81     35.81 o 
   1   7   0       37.84       48.92     13.86 o 
   2   7   0      327.12      354.70     23.74 o 
   3   7   0     1068.16     1025.08     27.67 o 
   4   7   0      132.26      138.17     20.73 o 
   5   7   0      532.96      544.94     35.58 o 
   6   7   0      121.60      142.62     39.54 o 
   0   8   0      417.12      512.87     28.33 o 
   1   8   0      181.79      209.37     19.62 o 
   2   8   0      741.03      741.06     31.04 o 
   3   8   0      185.33      192.49     33.04 o 
   4   8   0        1.75       40.90     23.09 o 
   5   8   0       27.65       24.02     26.35 o 
   6   8   0       24.74      113.01     85.91 o 
   1   9   0     1763.52     1579.08     42.93 o 
   2   9   0      718.33      632.42     28.97 o 
   3   9   0      115.93      157.63     33.74 o 
   4   9   0      227.16      281.19     49.92 o 
   5   9   0       45.07       24.18     28.09 o 
   6   9   0       89.73      227.20    113.67 o 
   0  10   0       26.04       75.69     20.54 o 
   1  10   0      716.52      666.19     31.27 o 
   2  10   0        2.92       23.29     18.57 o 
   3  10   0      451.33      458.59     41.93 o 
   4  10   0      120.78       67.40     34.33 o 
   5  10   0       63.67      -16.87     39.13 o 
   1  11   0      443.67      434.03     30.93 o 
   2  11   0        1.69       -4.58     19.76 o 
   3  11   0        0.47       21.26     32.94 o 
   4  11   0       59.36       58.25     36.38 o 
   5  11   0      105.19       89.09     67.96 o 
   0  12   0       45.85       49.38     23.96 o 
   1  12   0       68.83       72.28     23.79 o 
   2  12   0       13.80       35.03     23.09 o 
   3  12   0      718.08      654.24     48.05 o 
   4  12   0      180.55      184.48     50.87 o 
   5  12   0        0.63      -49.93     37.64 o 
   1  13   0      208.89      236.00     23.87 o 
   2  13   0        3.10       14.28     24.75 o 
   3  13   0       19.42      -13.00     35.59 o 
   4  13   0        1.95      -29.73     58.45 o 
   5  13   0       12.91       16.19     48.15 o 
   0  14   0     1070.31     1192.72    202.88 o 
   1  14   0      107.90      114.09     26.58 o 
   2  14   0        6.66       10.89     25.21 o 
   3  14   0        0.09      -35.29     32.01 o 
   4  14   0      237.68      197.77     50.14 o 
   1  15   0        4.64        7.88     21.47 o 
   2  15   0      129.35      103.54     39.14 o 
   3  15   0       94.30       51.80     40.13 o 
   4  15   0       24.10      -42.95     41.52 o 
   0  16   0      757.17      797.45     79.41 o 
   1  16   0        3.83      -10.43     22.37 o 
   2  16   0       55.30       68.63     39.05 o 
   3  16   0       98.22       88.89     43.40 o 
   4  16   0        8.43      -60.67     40.45 o 
   1  17   0        0.54      -26.74     23.14 o 
   2  17   0        7.60       -4.24     38.52 o 
   3  17   0        1.66      -56.48     37.65 o 
   0  18   0        8.45      -44.87     34.99 o 
   1  18   0        0.17      -29.32     34.50 o 
   2  18   0       12.05      -57.05     38.04 o 
   3  18   0        0.87      -19.53    110.61 o 
   2  19   0       44.90      -21.39     44.41 o 
   0  20   0      386.84      412.24     88.38 o 
   1  20   0        0.01      -66.95     44.63 o 
  -6   1   1        1.10       69.61     32.93 o 
  -5   1   1       26.55        5.04     28.99 o 
  -4   1   1      468.42      480.55     17.83 o 
  -3   1   1     2117.71     2004.15     30.37 o 
  -1   1   1     8378.68     7854.07    112.59 o 
   0   1   1      435.13      381.64     10.95 o 
   1   1   1     3806.54     3577.07     60.93 o 
   2   1   1      557.47      575.62     13.22 o 
   4   1   1       16.62      -12.90     13.19 o 
   5   1   1        0.24       20.56     28.37 o 
  -6   2   1      101.11      173.04     36.07 o 
  -5   2   1       32.19       75.07     30.99 o 
  -4   2   1       93.48       99.17     14.38 o 
  -3   2   1      671.80      712.95     16.38 o 
  -2   2   1        5.88       16.60      7.19 o 
  -1   2   1    29225.13    27722.45    386.77 o 
   0   2   1        4.96        1.29      4.38 o 
   1   2   1      364.30      350.06     20.43 o 
   2   2   1      196.47      190.56      9.96 o 
   3   2   1       79.75       86.33      9.89 o 
   4   2   1      318.28      338.64     19.63 o 
   5   2   1       98.58      191.94     35.19 o 
   6   2   1       39.59      117.31     43.71 o 
  -6   3   1       62.00      129.25     35.42 o 
  -5   3   1      263.35      258.04     35.81 o 
  -4   3   1      143.64      160.72     16.59 o 
  -3   3   1      550.98      541.07     16.79 o 
  -2   3   1     1927.93     1868.56     30.06 o 
  -1   3   1     8148.82     8009.21    116.08 o 
   0   3   1       53.28       55.50     13.54 o 
   1   3   1      114.30      150.02      7.94 o 
   2   3   1      670.88      723.33     20.16 o 
   3   3   1      511.32      471.28     16.06 o 
   4   3   1      506.41      496.03     20.98 o 
   5   3   1       88.78      120.65     32.47 o 
   6   3   1       29.86       61.36     32.06 o 
  -6   4   1       13.06      103.86     39.41 o 
  -5   4   1        0.03       16.41     28.82 o 
  -4   4   1      182.16      185.48     16.88 o 
  -3   4   1      153.47      185.52     13.01 o 
  -2   4   1      533.11      570.69     15.53 o 
  -1   4   1     6503.79     6218.16    109.06 o 
   0   4   1    13997.64    13005.45    544.29 o 
   1   4   1     5394.56     5071.84     77.13 o 
   2   4   1      245.97      254.64     17.44 o 
   3   4   1      330.86      371.33     14.46 o 
   4   4   1      375.19      385.14     19.98 o 
   5   4   1       31.45       58.75     28.04 o 
   6   4   1      101.07      137.88     33.57 o 
  -6   5   1        6.38       57.66     34.84 o 
  -5   5   1      141.24      208.90     28.87 o 
  -4   5   1       14.28       54.64     17.22 o 
  -3   5   1      216.36      217.44     17.12 o 
  -2   5   1        0.65        2.97      8.42 o 
  -1   5   1       29.83       31.73     11.56 o 
   0   5   1     3600.36     4066.02     63.72 o 
   1   5   1     4358.81     4265.46     79.22 o 
   2   5   1      392.10      372.13     16.44 o 
   3   5   1      277.55      298.30     23.90 o 
   4   5   1      389.86      405.51     23.47 o 
   5   5   1     1171.19     1059.48     84.90 o 
   6   5   1       27.23      102.93     32.76 o 
  -6   6   1        3.98        5.98     31.34 o 
  -5   6   1      876.99      701.64     35.97 o 
  -4   6   1     1218.37     1123.42     34.32 o 
  -3   6   1      312.81      342.98     24.08 o 
  -2   6   1      171.27      216.44     17.34 o 
  -1   6   1      633.35      668.99     24.63 o 
   0   6   1     7591.12     7051.65    156.21 o 
   1   6   1      658.24      682.11     25.02 o 
   2   6   1     1725.75     1747.85     30.86 o 
   3   6   1      453.80      486.15     32.37 o 
   4   6   1      179.08      155.68     20.44 o 
   5   6   1      472.77      447.27     36.55 o 
   6   6   1      308.50      426.10     49.87 o 
  -5   7   1      369.18      335.19     34.65 o 
  -4   7   1      395.09      539.82     37.92 o 
  -3   7   1        1.29       11.88     12.85 o 
  -2   7   1     1278.73     1140.19     33.55 o 
   1   7   1      278.75      239.38     19.63 o 
   2   7   1      274.06      253.94     19.69 o 
   3   7   1       64.88       77.28     16.68 o 
   4   7   1      143.29      148.46     20.38 o 
   5   7   1      184.99      167.74     24.51 o 
  -6   8   1      121.32      149.13     37.55 o 
  -5   8   1       11.87        7.15     25.37 o 
  -4   8   1     1858.06     1673.62     74.09 o 
  -3   8   1        0.38        0.36     15.04 o 
  -2   8   1     1421.49     1367.60     38.66 o 
  -1   8   1     4249.17     4115.57     80.72 o 
   0   8   1     1025.42     1116.71     27.80 o 
   1   8   1     1529.34     1369.97     38.11 o 
   2   8   1        6.93        6.18     20.60 o 
   3   8   1       29.19       25.12     26.11 o 
   5   8   1      210.68      237.85     27.98 o 
   6   8   1        0.75       37.65     48.22 o 
  -6   9   1       48.17      118.48     38.31 o 
  -5   9   1        2.11      -22.87     25.85 o 
  -4   9   1      189.94      198.88     42.11 o 
  -3   9   1       17.09       21.55     17.55 o 
  -2   9   1       29.85       32.65     17.13 o 
   0   9   1     1528.23     1435.43     33.65 o 
   1   9   1        1.51       24.08     16.87 o 
   2   9   1       25.02       29.52     16.86 o 
   3   9   1       92.15      184.81     36.28 o 
   4   9   1        0.67       -3.27     21.35 o 
   5   9   1       92.20      142.46     44.98 o 
  -5  10   1      119.37      104.24     40.42 o 
  -4  10   1       88.24      104.23     37.28 o 
  -3  10   1      121.28       92.89     32.64 o 
  -2  10   1       96.64      115.62     21.72 o 
  -1  10   1        1.31       21.79     17.09 o 
   0  10   1      717.46      734.47     25.65 o 
   1  10   1       11.46       -2.80     17.96 o 
   2  10   1       45.03       42.20     19.46 o 
   3  10   1      553.83      518.22     44.74 o 
   4  10   1       83.51       96.33     37.18 o 
   5  10   1        7.96      -53.75     37.72 o 
  -5  11   1        0.08      -47.73     37.83 o 
  -4  11   1      130.45       98.40     38.91 o 
  -3  11   1      251.42      271.55     40.80 o 
  -1  11   1      492.32      515.58     31.51 o 
   0  11   1      242.03      265.10     21.25 o 
   1  11   1       10.87       39.80     21.76 o 
   2  11   1        5.11       36.32     21.85 o 
   3  11   1      191.74      226.52     39.51 o 
   4  11   1       60.37       11.09     37.75 o 
   5  11   1       81.69       15.94     43.31 o 
  -5  12   1       31.97      -23.92     84.33 o 
  -4  12   1      213.43      253.10     42.13 o 
  -3  12   1       18.60      -15.24     32.73 o 
  -2  12   1      565.61      517.40     33.37 o 
  -1  12   1       62.11       48.41     22.81 o 
   0  12   1        7.80       26.36     19.64 o 
   2  12   1       22.41       -3.15     21.70 o 
   3  12   1      212.42      325.11     56.14 o 
   4  12   1       18.29      -20.87     36.73 o 
   5  12   1        6.19       -5.59     67.76 o 
  -5  13   1       75.90      -19.17     53.15 o 
  -4  13   1      106.59       83.31     39.60 o 
  -3  13   1       86.47      100.67     35.14 o 
  -2  13   1      397.56      493.59     42.07 o 
  -1  13   1       24.41       12.63     19.25 o 
   0  13   1     1337.64     1245.21     38.07 o 
   1  13   1      269.88      380.25     38.67 o 
   2  13   1       62.07       83.80     35.84 o 
   3  13   1      515.68      532.80     50.64 o 
   4  13   1        9.74      -19.51     39.88 o 
   5  13   1        1.44      -80.92     96.53 o 
  -4  14   1      100.34       53.99     39.95 o 
  -3  14   1      352.78      355.93     49.73 o 
  -2  14   1        3.45       40.20     26.08 o 
  -1  14   1       25.89       -4.05     20.87 o 
   0  14   1      886.19      781.60     35.15 o 
   1  14   1      392.10      459.87     37.43 o 
   2  14   1      351.11      381.47     60.92 o 
   3  14   1      144.60      156.73     43.50 o 
   4  14   1      124.59       82.57     44.90 o 
  -4  15   1       12.62      -57.76     38.51 o 
  -3  15   1        4.57       18.72     43.22 o 
  -2  15   1       82.87      122.89     29.96 o 
  -1  15   1      665.44      627.83     31.85 o 
   0  15   1       13.29       -1.16     21.53 o 
   1  15   1      459.06      547.49     49.89 o 
   3  15   1       13.56      -36.88     37.11 o 
   4  15   1       60.99       18.03     53.52 o 
  -4  16   1       70.44        0.98     57.73 o 
  -3  16   1      127.42      122.03     43.33 o 
  -2  16   1       75.72      105.50     40.63 o 
  -1  16   1       42.38       63.63     22.17 o 
   0  16   1       49.45       56.65     29.66 o 
   1  16   1      211.07      250.59     28.06 o 
   2  16   1      271.60      249.62     45.85 o 
   3  16   1      202.20      191.67     48.07 o 
   4  16   1       21.06      -39.19     43.13 o 
  -3  17   1       52.42       16.88     43.26 o 
  -2  17   1      132.93      141.91     29.57 o 
  -1  17   1       97.02      100.68     52.79 o 
   0  17   1      202.41      200.03     29.60 o 
   1  17   1      161.85      259.67     61.49 o 
   2  17   1        3.17      -59.86     39.90 o 
   3  17   1        7.04      -58.66     39.10 o 
  -3  18   1        2.15      -63.27     42.18 o 
  -2  18   1       17.73      -58.43     38.96 o 
  -1  18   1      452.52      497.84     49.37 o 
   0  18   1        0.63      -28.32     29.27 o 
   1  18   1       43.14       11.58     34.28 o 
   2  18   1      283.91      245.90     50.29 o 
   3  18   1      416.97      344.61     69.25 o 
  -2  19   1       92.22       63.94     46.08 o 
  -1  19   1       39.06        9.06     26.72 o 
   0  19   1      122.76       77.41     35.50 o 
   1  19   1       79.78       16.08     44.55 o 
   2  19   1       18.31      -45.67     42.40 o 
  -1  20   1      145.80      100.94     53.26 o 
   0  20   1       13.57      -39.40     32.67 o 
   1  20   1       11.36      -48.60     46.08 o 
  -6   0   2      175.03      178.30     54.31 o 
  -5   0   2      923.46      973.25     68.46 o 
  -4   0   2      182.33      205.95     26.91 o 
  -3   0   2      287.98      360.99     18.05 o 
  -2   0   2     5961.74     5923.93    126.80 o 
  -1   0   2     3218.94     2868.41     63.07 o 
   0   0   2     1321.04     1494.57     50.80 o 
   1   0   2     1023.79      989.74     27.09 o 
   2   0   2      269.66      259.03     16.01 o 
   3   0   2     2855.34     2974.13     58.31 o 
   4   0   2      163.29      173.37     37.28 o 
   5   0   2       59.80       63.85     28.13 o 
   6   0   2      221.98      324.36     61.55 o 
  -6   1   2      100.90      196.70     39.76 o 
  -5   1   2      138.90      142.79     33.05 o 
  -4   1   2      176.18      214.12     19.36 o 
  -3   1   2      112.39      138.05     11.12 o 
  -2   1   2      736.56      689.01     18.89 o 
  -1   1   2      253.87      248.25     10.18 o 
   0   1   2     1387.29     1547.99     36.77 o 
   1   1   2      751.71      770.48     16.47 o 
   2   1   2     1585.46     1629.48     24.59 o 
   3   1   2     2226.06     2063.71     66.89 o 
   4   1   2      590.92      532.36     23.12 o 
   5   1   2      160.53      179.91     26.45 o 
   6   1   2      207.76      235.10     38.14 o 
  -6   2   2       23.06      110.67     34.15 o 
  -5   2   2      660.05      678.24     41.64 o 
  -4   2   2     1103.55     1074.42     30.97 o 
  -3   2   2      224.48      224.77     11.15 o 
  -2   2   2      230.14      209.53     12.78 o 
  -1   2   2    10335.83     9759.61    141.82 o 
   0   2   2     1318.53     1319.92     70.52 o 
   1   2   2     1571.55     1869.54     37.68 o 
   2   2   2      685.13      638.66     18.95 o 
   3   2   2        4.10       26.17      9.13 o 
   4   2   2        6.09        4.43     14.07 o 
   5   2   2      467.96      456.11     30.37 o 
   6   2   2      157.15      186.65     35.72 o 
  -6   3   2        3.85       68.42     32.66 o 
  -5   3   2       47.72       35.35     21.66 o 
  -4   3   2       30.54       52.24     15.20 o 
  -3   3   2     1635.52     1517.10     29.79 o 
  -2   3   2     4096.90     4258.98     67.54 o 
  -1   3   2      493.79      497.61     18.50 o 
   0   3   2      584.08      634.55     22.86 o 
   1   3   2     6123.16     5273.05     87.14 o 
   2   3   2     3454.62     3477.53     55.92 o 
   3   3   2      402.32      363.20     18.85 o 
   5   3   2       45.18       34.72     19.08 o 
   6   3   2        3.16       37.43     32.30 o 
  -6   4   2       62.42      137.30     50.23 o 
  -5   4   2      406.15      420.07     31.20 o 
  -4   4   2      737.60      737.13     37.60 o 
  -3   4   2      609.86      597.11     18.45 o 
  -2   4   2        7.90       11.71      8.17 o 
  -1   4   2    28441.91    27137.50    446.88 o 
   0   4   2     2707.63     2258.88     58.21 o 
   1   4   2     2302.03     2219.85     38.68 o 
   2   4   2      641.86      585.79     18.75 o 
   3   4   2      134.30      172.42     16.18 o 
   4   4   2        1.90        3.54     14.91 o 
   5   4   2      411.37      440.83     25.22 o 
   6   4   2       32.82       79.54     31.79 o 
  -6   5   2        1.18       55.17     31.67 o 
  -5   5   2      207.65      283.63     31.60 o 
  -4   5   2      256.70      239.99     25.98 o 
  -3   5   2      249.34      286.11     28.70 o 
  -2   5   2      110.16      122.58     12.55 o 
  -1   5   2     4201.64     3977.24     74.41 o 
   0   5   2     2204.55     2326.17     46.85 o 
   1   5   2     1249.89     1392.12     29.76 o 
   2   5   2      193.00      226.23     19.61 o 
   3   5   2     2002.99     1953.98     40.46 o 
   4   5   2       27.46       32.77     21.27 o 
   5   5   2        5.45       34.44     18.89 o 
   6   5   2       21.32       90.38     60.49 o 
  -6   6   2      104.54      137.91     35.87 o 
  -5   6   2      632.30      658.31     35.18 o 
  -4   6   2      720.01      640.41     32.41 o 
  -3   6   2        0.16       18.28     12.37 o 
  -2   6   2      448.79      467.20     22.37 o 
  -1   6   2     5199.02     5446.99     99.03 o 
   2   6   2      274.39      288.75     18.89 o 
   3   6   2      499.23      534.20     23.02 o 
   4   6   2       18.93       19.20     17.12 o 
   5   6   2        1.51        4.10     19.42 o 
  -6   7   2        1.87       35.88     34.22 o 
  -5   7   2        0.42       10.50     32.26 o 
  -4   7   2       17.04       71.93     37.96 o 
  -3   7   2       30.46       46.83     14.33 o 
  -2   7   2     1861.41     1957.24     56.45 o 
  -1   7   2    16164.67    16289.65    275.34 o 
   0   7   2       22.46       21.54      9.26 o 
   1   7   2        7.48       35.37     13.89 o 
   2   7   2     2209.14     2169.76     42.47 o 
   3   7   2      157.88      162.88     18.48 o 
   4   7   2       43.65       73.10     19.04 o 
   5   7   2       38.03       90.47     25.47 o 
   6   7   2       10.77       57.14     47.22 o 
  -6   8   2        3.53       27.43     36.31 o 
  -5   8   2       49.87      116.00     28.36 o 
  -3   8   2        7.20       41.26     26.37 o 
  -2   8   2       37.91       50.46     16.55 o 
  -1   8   2      968.57      991.27     32.00 o 
   0   8   2       30.63       55.36     11.57 o 
   1   8   2      605.58      612.16     27.95 o 
   2   8   2       57.27       73.93     16.43 o 
   3   8   2      212.26      276.31     28.63 o 
   4   8   2        2.90       14.71     19.41 o 
   5   8   2      318.14      401.02     32.55 o 
   6   8   2      243.34      143.12     57.21 o 
  -6   9   2       49.80       49.25     37.30 o 
  -5   9   2       38.30       32.94     27.36 o 
  -4   9   2      717.61      655.91     46.54 o 
  -3   9   2       58.50       76.31     20.02 o 
  -2   9   2       14.01       18.64     16.74 o 
  -1   9   2       51.59       59.17     16.38 o 
   0   9   2      618.89      644.96     23.11 o 
   1   9   2      915.06      838.97     32.20 o 
   2   9   2      940.45      968.91     34.41 o 
   3   9   2       12.58       20.09     49.53 o 
   5   9   2      204.69      197.93     35.61 o 
  -5  10   2      116.16       58.66     42.76 o 
  -4  10   2       50.99       10.91     34.45 o 
  -3  10   2      144.51      197.35     24.29 o 
  -2  10   2      766.33      750.76     52.86 o 
  -1  10   2       16.36       18.62     17.71 o 
   0  10   2      582.90      644.36     24.65 o 
   1  10   2       38.43       53.35     19.92 o 
   2  10   2       61.95       89.29     20.74 o 
   3  10   2      278.68      310.57     42.57 o 
   4  10   2      288.96      229.18     43.33 o 
   5  10   2        3.52      -31.48     87.07 o 
  -5  11   2      147.71      155.16     46.60 o 
  -4  11   2       10.69      -10.68     35.48 o 
  -3  11   2       96.75      168.56     34.64 o 
  -2  11   2       54.59       79.60     22.40 o 
  -1  11   2       67.96      106.69     23.09 o 
   0  11   2      212.28      235.73     20.16 o 
   1  11   2     1623.88     1646.83     39.85 o 
   2  11   2      249.28      268.31     27.43 o 
   3  11   2        1.63       26.54     33.23 o 
   4  11   2        1.10       -6.55     37.09 o 
   5  11   2       26.06      -49.91     42.01 o 
  -5  12   2       31.81       -7.53     51.25 o 
  -4  12   2      259.52      237.07     44.11 o 
  -3  12   2       15.93        8.61     31.23 o 
  -2  12   2       65.74       72.46     23.83 o 
  -1  12   2      817.03      796.05     37.03 o 
   0  12   2      496.37      467.53     25.55 o 
   1  12   2      116.78      168.94     20.76 o 
   2  12   2      688.28      608.58     43.96 o 
   3  12   2      990.14      882.52     54.86 o 
   4  12   2       53.43       53.77     40.68 o 
   5  12   2       47.92      -34.32     43.88 o 
  -5  13   2        9.00      -43.12     44.80 o 
  -4  13   2        9.03      -61.63     47.13 o 
  -3  13   2      395.77      406.19     47.39 o 
  -2  13   2      151.73      140.61     39.34 o 
  -1  13   2      129.55      198.39     29.86 o 
   0  13   2     1563.01     1716.87     44.56 o 
   1  13   2      537.86      534.74     34.48 o 
   2  13   2        2.74        0.23     30.48 o 
   3  13   2       92.89       86.38     38.80 o 
   4  13   2      156.56      200.50     46.33 o 
   5  13   2       19.68      -58.48     47.29 o 
  -4  14   2      303.39      269.98     46.58 o 
  -3  14   2       23.81       22.81     32.59 o 
  -2  14   2       70.69       92.50     28.05 o 
  -1  14   2      393.90      468.90     31.71 o 
   0  14   2       53.12      108.30     23.34 o 
   1  14   2       16.43        6.23     19.62 o 
   2  14   2     1309.47     1156.66     59.17 o 
   3  14   2      150.69      124.77     42.06 o 
   4  14   2       43.84      -17.95     45.98 o 
  -4  15   2       18.25       -3.35     41.69 o 
  -3  15   2       24.35      -23.17     39.53 o 
  -2  15   2      184.84      253.11     32.93 o 
  -1  15   2      125.25       87.63     22.06 o 
   0  15   2      802.84      750.44     41.53 o 
   1  15   2      553.39      527.71     42.55 o 
   2  15   2      100.00       89.09     49.21 o 
   3  15   2      191.37      169.64     43.51 o 
   4  15   2       15.47      -59.21     39.48 o 
  -4  16   2        1.71      -38.22     40.53 o 
  -3  16   2       17.29        9.25     47.54 o 
  -2  16   2       12.46       28.74     27.37 o 
  -1  16   2      429.66      378.93     39.10 o 
   0  16   2        0.49       -8.55     22.53 o 
   1  16   2      177.20      207.74     34.28 o 
   2  16   2        1.36      -53.03     39.34 o 
   3  16   2      154.76      193.71     46.20 o 
   4  16   2        3.24      -61.97     45.59 o 
  -3  17   2        5.08        0.09     39.50 o 
  -2  17   2       50.47       13.84     37.15 o 
  -1  17   2       13.28       11.70     23.56 o 
   0  17   2        0.03      -12.91     26.61 o 
   1  17   2       75.90       78.12     32.78 o 
   2  17   2        8.68      -61.61     41.08 o 
   3  17   2        1.50      -59.77     39.84 o 
  -3  18   2       12.37      -54.48     40.70 o 
  -2  18   2        1.19      -39.46     28.55 o 
  -1  18   2       23.85        6.24     34.59 o 
   0  18   2       31.70       17.73     32.81 o 
   1  18   2      137.73      173.75     73.62 o 
   2  18   2        7.56      -58.75     39.99 o 
   3  18   2        9.58      -62.50     41.67 o 
  -2  19   2       76.90       22.32     42.25 o 
  -1  19   2        0.39      -24.30     27.19 o 
   0  19   2      117.55       80.16     37.39 o 
   1  19   2       10.57      -37.52     44.54 o 
   2  19   2        0.02      -63.67     42.45 o 
  -1  20   2        1.99      -52.86     35.24 o 
   0  20   2       34.03      -53.70     35.80 o 
   1  20   2       25.70      -62.40     41.60 o 
  -6   1   3       29.16      111.77     34.06 o 
  -5   1   3       36.92       -0.94     27.13 o 
  -4   1   3       74.10       95.75     16.97 o 
  -3   1   3      428.51      429.49     12.50 o 
  -2   1   3      182.68      185.06     11.00 o 
  -1   1   3       20.81       32.93      7.34 o 
   0   1   3        7.29        3.36      6.46 o 
   1   1   3    32197.47    29069.96    405.54 o 
   3   1   3       81.52       55.64     10.99 o 
   4   1   3      642.76      604.38     24.88 o 
   5   1   3       13.84       52.67     19.18 o 
   6   1   3        0.48       51.29     32.64 o 
  -6   2   3       95.09      171.44     35.59 o 
  -5   2   3      235.21      231.78     28.55 o 
  -4   2   3      554.76      512.83     23.95 o 
  -3   2   3      861.22      826.20     18.23 o 
  -2   2   3      749.65      716.34     19.61 o 
  -1   2   3      198.26      223.22     10.08 o 
   0   2   3      425.64      425.07     14.09 o 
   1   2   3     1838.50     1759.86     30.86 o 
   2   2   3     1943.84     1850.00     34.33 o 
   3   2   3       61.85       65.05     12.08 o 
   4   2   3      506.69      501.51     26.40 o 
   5   2   3      246.23      304.41     25.57 o 
   6   2   3       31.56      107.09     34.24 o 
  -6   3   3        4.20       84.41     53.09 o 
  -5   3   3      116.46      127.79     27.86 o 
  -4   3   3       12.64       -9.16     14.61 o 
  -3   3   3     1811.10     1735.86     37.05 o 
  -2   3   3      260.28      248.68     13.82 o 
  -1   3   3     3124.01     3068.17     58.02 o 
   0   3   3     3148.95     3021.45     56.21 o 
   1   3   3      172.90      227.42     11.05 o 
   2   3   3      308.11      349.30     16.00 o 
   3   3   3       31.05       66.22     14.46 o 
   4   3   3       45.79       66.07     18.46 o 
   5   3   3        0.21        3.65     22.12 o 
   6   3   3       79.07      150.08     34.68 o 
  -6   4   3        3.12       35.15     32.06 o 
  -5   4   3     1000.50     1063.08     72.17 o 
  -4   4   3       70.77       34.86     15.35 o 
  -3   4   3       42.59       39.44     12.18 o 
  -2   4   3      239.41      227.05     16.03 o 
  -1   4   3     2194.26     2156.75     44.66 o 
   0   4   3       97.81      107.46     11.83 o 
   1   4   3     1467.05     1735.79     32.65 o 
   2   4   3      307.49      318.76     20.48 o 
   3   4   3      754.96      805.21     25.43 o 
   4   4   3        5.88      -14.49     15.55 o 
   5   4   3      328.34      347.93     25.12 o 
   6   4   3       58.08      186.02     66.35 o 
  -6   5   3       11.93       35.46     30.23 o 
  -5   5   3       94.79      140.56     26.72 o 
  -4   5   3     1182.32     1121.14     31.84 o 
  -3   5   3      254.04      298.11     19.54 o 
  -2   5   3      819.27      732.80     21.57 o 
  -1   5   3      257.27      279.20     18.33 o 
   0   5   3     2448.44     2340.75     62.99 o 
   1   5   3      502.31      541.59     18.03 o 
   2   5   3      321.56      346.18     16.11 o 
   3   5   3      482.86      412.61     21.02 o 
   4   5   3      265.50      313.97     27.15 o 
   5   5   3       19.04       35.20     18.60 o 
   6   5   3       12.99       50.44     42.74 o 
  -6   6   3        8.39       60.58     33.50 o 
  -5   6   3     1730.94     1551.66     51.58 o 
  -4   6   3      720.34      715.26     33.71 o 
  -3   6   3       52.27       56.39     14.22 o 
  -2   6   3     4213.68     4025.42     88.54 o 
  -1   6   3     2435.24     2247.95     48.67 o 
   0   6   3     2015.34     2033.68     43.37 o 
   1   6   3      738.66      662.46     21.01 o 
   2   6   3       62.00       53.45     11.33 o 
   3   6   3      428.90      470.20     22.45 o 
   4   6   3       33.91       46.48     19.54 o 
   5   6   3      792.17      683.73     28.97 o 
  -6   7   3       74.26       89.62     34.87 o 
  -5   7   3       39.33       41.10     25.24 o 
  -4   7   3       46.47       36.97     22.21 o 
  -3   7   3        0.09      -12.39     13.64 o 
  -2   7   3     1076.53     1083.81     33.70 o 
  -1   7   3     2124.80     2130.62     69.84 o 
   0   7   3     2667.34     2564.33     45.72 o 
   1   7   3      123.82      125.99     16.50 o 
   2   7   3     4465.79     4054.79     68.23 o 
   3   7   3       54.97       73.00     16.76 o 
   4   7   3      424.52      405.59     26.00 o 
   5   7   3        1.20       -0.05     22.72 o 
  -6   8   3       91.76       83.45     32.64 o 
  -5   8   3      120.24      140.00     30.49 o 
  -4   8   3      123.45      127.88     26.98 o 
  -3   8   3      580.76      584.85     30.14 o 
  -2   8   3      475.11      387.65     24.94 o 
  -1   8   3      947.54      844.85     29.87 o 
   0   8   3      220.16      260.28     21.14 o 
   1   8   3       13.62       22.40     14.60 o 
   2   8   3     3167.63     3022.53     56.74 o 
   3   8   3        3.23       21.57     22.42 o 
   4   8   3      247.46      241.99     23.66 o 
   5   8   3       33.89       48.14     30.04 o 
  -6   9   3       24.56       26.62     30.69 o 
  -5   9   3       91.28       70.99     33.89 o 
  -4   9   3      193.43      144.79     37.30 o 
  -3   9   3       40.02       74.13     20.43 o 
  -2   9   3      482.71      534.11     28.71 o 
  -1   9   3      461.74      578.02     27.55 o 
   0   9   3       66.44       56.01     12.67 o 
   1   9   3      356.53      373.33     25.46 o 
   2   9   3       12.87       20.31     19.93 o 
   3   9   3        0.92       -9.31     22.06 o 
   4   9   3      164.87      187.03     32.82 o 
   5   9   3       40.21       75.48     51.41 o 
  -5  10   3       56.79       37.27     39.05 o 
  -4  10   3        2.43       21.81     32.10 o 
  -3  10   3        9.15       35.74     20.91 o 
  -2  10   3      503.59      590.97     32.06 o 
  -1  10   3      945.89     1039.13     36.15 o 
   0  10   3       29.71       36.45     14.57 o 
   1  10   3        7.31       18.10     12.65 o 
   2  10   3      101.18      129.86     30.31 o 
   3  10   3       22.43       25.54     34.11 o 
   4  10   3        1.46        8.91     38.70 o 
   5  10   3        6.26        6.95    100.18 o 
  -5  11   3        6.40       20.73     41.04 o 
  -4  11   3       51.32       23.33     34.18 o 
  -3  11   3        0.31       -7.52     20.36 o 
  -2  11   3      177.49      186.83     25.06 o 
  -1  11   3       34.36       31.32     20.64 o 
   0  11   3       19.93       23.27     15.31 o 
   1  11   3       43.01       40.82     15.76 o 
   2  11   3      114.79      120.00     33.39 o 
   3  11   3        4.72      -12.82     34.26 o 
   4  11   3        0.25      -42.80     35.80 o 
   5  11   3        8.51      -65.16     43.44 o 
  -5  12   3       61.20       -3.57     36.51 o 
  -4  12   3      153.32       46.71     34.61 o 
  -3  12   3      341.79      323.89     41.19 o 
  -2  12   3       81.24      101.68     25.86 o 
  -1  12   3      131.52      208.97     26.59 o 
   0  12   3        0.38        9.51     16.81 o 
   1  12   3       23.49       70.23     18.12 o 
   2  12   3       51.91       56.44     32.83 o 
   3  12   3        4.53       37.74     35.54 o 
   4  12   3        0.42      -54.04     36.02 o 
   5  12   3       36.99      -43.81     42.65 o 
  -5  13   3        0.33      -45.82     40.08 o 
  -4  13   3        9.03        5.21     39.78 o 
  -3  13   3      130.00      142.73     37.17 o 
  -2  13   3       57.66       65.06     26.74 o 
  -1  13   3       44.78       37.94     25.47 o 
   0  13   3      612.99      653.85     30.03 o 
   1  13   3      939.64      898.83     41.61 o 
   2  13   3      275.68      285.09     44.13 o 
   3  13   3       20.90       -1.98     36.53 o 
   4  13   3       78.79       13.13     40.35 o 
   5  13   3        5.80      -93.66     62.44 o 
  -4  14   3        2.21       18.23     35.26 o 
  -3  14   3      284.37      220.20     47.02 o 
  -2  14   3      526.77      489.16     35.64 o 
  -1  14   3       92.04      101.95     22.88 o 
   0  14   3      114.57       92.25     22.74 o 
   1  14   3      908.67      907.22     44.26 o 
   2  14   3       86.67      110.17     60.26 o 
   3  14   3        2.34       -2.23     38.57 o 
   4  14   3       62.49        4.17     44.38 o 
  -4  15   3      318.78      200.27     46.48 o 
  -3  15   3       97.51       56.85     37.54 o 
  -2  15   3        7.77       28.07     37.60 o 
  -1  15   3      138.11      119.06     30.30 o 
   0  15   3      619.87      610.79     39.48 o 
   1  15   3      423.08      474.96     57.38 o 
   2  15   3        4.88      -19.91     36.04 o 
   3  15   3       22.40      -36.70     36.75 o 
   4  15   3        2.42      -82.18     56.24 o 
  -4  16   3       51.73       23.66     40.70 o 
  -3  16   3        0.78      -38.37     35.42 o 
  -2  16   3        8.92       16.72     28.24 o 
  -1  16   3      198.65      229.85     31.31 o 
   0  16   3       93.20       54.84     26.85 o 
   1  16   3      377.16      357.56     47.34 o 
   2  16   3       73.24      126.16    109.93 o 
   3  16   3        0.08      -24.28     37.76 o 
   4  16   3       23.70      -11.50     45.64 o 
  -3  17   3      138.57       54.93     42.03 o 
  -2  17   3       78.77       66.67     31.04 o 
  -1  17   3       66.98       44.67     25.93 o 
   0  17   3       34.91       38.15     39.42 o 
   1  17   3      141.22      229.06     59.76 o 
   2  17   3       32.00       -3.44     37.50 o 
   3  17   3       18.65      -48.73     38.65 o 
  -3  18   3       13.22      -62.15     41.43 o 
  -2  18   3      107.08       62.92     28.13 o 
  -1  18   3      171.90      186.51     37.97 o 
   0  18   3        0.22      -14.09     33.24 o 
   1  18   3      279.98      327.02     52.11 o 
   2  18   3      371.49      390.22     56.35 o 
   3  18   3       10.20      -61.41     52.00 o 
  -2  19   3       57.21       48.80     36.55 o 
  -1  19   3        9.02        3.68     31.77 o 
   0  19   3        0.02      -43.65     33.15 o 
   1  19   3      101.52       45.39     59.47 o 
   2  19   3        3.04      -45.70     49.04 o 
  -1  20   3       12.33        2.52     30.95 o 
   0  20   3        0.00      -48.09     32.06 o 
   1  20   3      118.76       54.89     49.39 o 
  -6   0   4      347.78      444.16     53.88 o 
  -5   0   4      579.85      523.54     53.27 o 
  -4   0   4       18.09        2.07     19.30 o 
  -3   0   4     1033.26     1073.35     38.89 o 
  -2   0   4     7298.01     7675.93    162.64 o 
  -1   0   4     1285.43     1211.37     34.22 o 
   0   0   4    26042.50    25447.12    498.48 o 
   1   0   4    35159.20    35074.59    550.52 o 
   2   0   4      850.78      806.74     24.17 o 
   3   0   4      118.37      112.36     16.72 o 
   4   0   4     1348.15     1423.18     49.50 o 
   5   0   4      830.48      702.18     75.36 o 
   6   0   4       83.99      179.88     54.17 o 
  -6   1   4        4.99       70.42     30.62 o 
  -5   1   4      297.24      270.74     28.31 o 
  -4   1   4      878.96      755.84     26.85 o 
  -3   1   4      237.14      267.65     24.85 o 
  -2   1   4     6328.31     6956.89    105.16 o 
  -1   1   4     1117.20      997.55     21.31 o 
   0   1   4    12044.57    11723.82    195.00 o 
   1   1   4      827.57      821.15     21.39 o 
   2   1   4     6837.96     6942.50     82.75 o 
   3   1   4      177.75      199.63     14.73 o 
   4   1   4      168.45      169.40     19.82 o 
   5   1   4        0.27       12.79     19.47 o 
   6   1   4       42.02      117.09     35.84 o 
  -6   2   4      471.21      438.76     38.35 o 
  -5   2   4      332.88      419.72     30.86 o 
  -4   2   4       57.50       93.16     17.37 o 
  -3   2   4      185.58      210.23     15.71 o 
  -2   2   4      243.03      227.03     14.77 o 
  -1   2   4     1243.93     1359.91     26.57 o 
   0   2   4     2491.46     2560.67     48.68 o 
   2   2   4        2.61       16.15     10.04 o 
   3   2   4        0.14      -10.30     10.91 o 
   4   2   4      204.23      204.24     20.84 o 
   5   2   4      303.64      370.99     26.72 o 
   6   2   4        6.84       79.38     34.64 o 
  -5   3   4       10.81       29.55     30.58 o 
  -4   3   4       71.74       65.85     16.46 o 
  -3   3   4      202.85      264.28     17.40 o 
  -2   3   4     1061.85     1143.09     26.21 o 
  -1   3   4      159.90      206.10     14.09 o 
   0   3   4        0.09       20.65      9.69 o 
   1   3   4     1389.37     1457.72     28.15 o 
   2   3   4     1103.21     1137.48     25.96 o 
   3   3   4       12.02       12.94     13.65 o 
   4   3   4        6.92       14.56     16.92 o 
   5   3   4       12.15        0.83     18.24 o 
   6   3   4       26.50       40.80     49.47 o 
  -6   4   4      148.42      160.23     36.59 o 
  -5   4   4        3.64       61.25     23.73 o 
  -4   4   4      256.03      270.09     21.30 o 
  -3   4   4      712.41      629.86     25.29 o 
  -2   4   4        0.24       -4.70      8.81 o 
  -1   4   4     5945.26     6047.20    107.19 o 
   0   4   4     1595.52     1671.72     37.31 o 
   1   4   4      630.97      652.73     18.31 o 
   2   4   4       58.63       89.57     11.93 o 
   3   4   4      352.50      396.59     25.60 o 
   4   4   4       18.95        7.16     15.64 o 
   5   4   4      120.11       91.12     24.08 o 
   6   4   4       65.74       50.44     44.39 o 
  -6   5   4        1.62       31.07     32.62 o 
  -5   5   4       18.19       39.89     24.27 o 
  -4   5   4      168.77      189.26     20.08 o 
  -3   5   4       59.96       76.53     14.25 o 
  -2   5   4       18.94       41.72     13.44 o 
  -1   5   4     1057.28     1061.93     28.47 o 
   0   5   4     3915.59     3657.81     69.90 o 
   1   5   4      176.34      200.42     14.47 o 
   2   5   4       29.01       38.72     10.78 o 
   3   5   4      751.10      788.39     26.57 o 
   4   5   4       28.21       11.16     17.65 o 
   5   5   4      252.12      272.59     31.25 o 
   6   5   4       79.16       47.43     41.70 o 
  -5   6   4        0.07       30.98     24.10 o 
  -4   6   4        2.50        7.91     15.35 o 
  -3   6   4      182.24      193.46     17.98 o 
  -2   6   4     2563.10     2738.25     59.00 o 
  -1   6   4      177.39      178.58     15.46 o 
   0   6   4     1728.42     1813.73     53.44 o 
   1   6   4      124.86      123.79     13.04 o 
   2   6   4     1541.75     1548.47     32.73 o 
   3   6   4      489.03      535.59     23.45 o 
   4   6   4       14.32       13.92     17.61 o 
   5   6   4      107.60      134.98     27.61 o 
   6   6   4       27.52       31.42     47.43 o 
  -6   7   4       34.98        9.28     36.59 o 
  -5   7   4      484.58      461.23     37.35 o 
  -4   7   4     1273.47     1173.79     34.72 o 
  -3   7   4      810.26      748.55     80.65 o 
  -2   7   4      724.45      624.54     26.14 o 
  -1   7   4     2936.46     2892.19     59.88 o 
   0   7   4        8.82       -5.98     13.28 o 
   1   7   4      204.25      223.20     16.87 o 
   2   7   4      339.66      370.73     20.55 o 
   3   7   4      337.91      367.27     31.77 o 
   4   7   4       57.68      110.46     26.64 o 
   5   7   4       25.27       63.75     25.78 o 
  -6   8   4        3.42      -10.15     42.02 o 
  -5   8   4      201.93      179.18     32.90 o 
  -4   8   4      195.24      195.45     28.37 o 
  -3   8   4      369.17      383.79     28.49 o 
  -2   8   4       74.07       89.91     18.20 o 
  -1   8   4      120.91      152.69     18.06 o 
   0   8   4      444.84      537.02     20.00 o 
   1   8   4      478.03      558.38     25.95 o 
   2   8   4     1876.76     1887.26    104.63 o 
   3   8   4        0.26        7.15     22.19 o 
   4   8   4       72.59      108.33     28.73 o 
   5   8   4      119.27      143.62     36.83 o 
  -6   9   4        5.91        3.30     51.80 o 
  -5   9   4       50.31       56.57     34.78 o 
  -4   9   4       27.54       22.71     30.51 o 
  -3   9   4      751.90      779.37     38.93 o 
  -2   9   4     1017.78      950.02     34.85 o 
  -1   9   4       56.66       79.04     17.97 o 
   0   9   4     1602.01     1799.51     52.36 o 
   1   9   4      240.33      306.88     21.88 o 
   2   9   4       25.46       45.01     20.82 o 
   3   9   4       33.76       29.21     24.85 o 
   4   9   4      135.14      118.86     28.48 o 
   5   9   4       23.77      -12.39     28.73 o 
  -5  10   4      282.51      266.85     55.01 o 
  -4  10   4        0.02       17.72     30.54 o 
  -3  10   4      547.76      522.19     31.57 o 
  -2  10   4       49.60       39.97     21.23 o 
  -1  10   4      166.78      233.07     23.83 o 
   0  10   4     1172.12     1072.72     30.43 o 
   1  10   4     5048.80     4944.77     82.62 o 
   2  10   4      205.78      293.30     36.03 o 
   3  10   4       47.24       37.15     33.74 o 
   4  10   4        1.60      -15.37     27.32 o 
   5  10   4      150.73       72.78     58.11 o 
  -5  11   4        2.80        8.56     38.94 o 
  -4  11   4      121.07      155.53     45.28 o 
  -3  11   4      499.33      449.68     31.86 o 
  -2  11   4      405.08      446.85     29.86 o 
  -1  11   4        5.69       13.48     20.11 o 
   0  11   4      561.78      521.63     24.89 o 
   1  11   4        1.23       50.10     22.92 o 
   2  11   4        7.47        3.14     28.40 o 
   3  11   4       61.19       48.94     34.87 o 
   4  11   4      109.94       87.48     42.59 o 
   5  11   4      149.69      112.00     48.13 o 
  -5  12   4       88.45       88.40     54.72 o 
  -4  12   4       54.20       92.42     47.13 o 
  -3  12   4      549.49      553.71     33.11 o 
  -2  12   4      439.68      441.24     31.64 o 
  -1  12   4      680.63      678.28     34.53 o 
   0  12   4      157.55      177.65     21.91 o 
   1  12   4     1382.71     1352.63     48.67 o 
   2  12   4     1250.21     1142.50     55.58 o 
   3  12   4       47.72       54.67     46.05 o 
   5  12   4      120.26       22.72     50.58 o 
  -5  13   4       73.36       69.61     56.76 o 
  -4  13   4      108.67      115.92     45.16 o 
  -3  13   4        0.02       -9.44     21.91 o 
  -2  13   4       92.66      130.98     29.38 o 
  -1  13   4      126.77      154.70     28.23 o 
   0  13   4      135.32      188.31     28.40 o 
   1  13   4      158.73      201.93     30.64 o 
   2  13   4       38.21       35.45     34.18 o 
   3  13   4       76.81       52.69     34.08 o 
   4  13   4       99.68       73.54     49.01 o 
  -4  14   4        0.47       -8.31     37.54 o 
  -3  14   4        6.79      -20.57     31.36 o 
  -1  14   4       11.93       21.39     19.93 o 
   0  14   4        0.33        6.55     25.34 o 
   1  14   4       86.08       62.11     28.46 o 
   2  14   4      248.35      315.64     46.57 o 
   3  14   4       52.18      -34.85     35.35 o 
   4  14   4       35.57      -49.55     39.93 o 
  -4  15   4       58.86       37.32     38.73 o 
  -3  15   4       22.82      -44.88     33.71 o 
  -2  15   4       11.26        0.25     27.14 o 
  -1  15   4       27.24       39.61     25.40 o 
   0  15   4       25.83       36.30     27.83 o 
   1  15   4       63.75      103.31     36.89 o 
   2  15   4       18.45       24.12     34.44 o 
   3  15   4       36.54      -23.00     55.12 o 
   4  15   4        2.54      -60.91     40.61 o 
  -4  16   4       22.96      -10.01     38.18 o 
  -3  16   4        2.27      -52.10     34.73 o 
  -2  16   4      284.33      204.77     45.71 o 
  -1  16   4        2.91        6.64     22.58 o 
   0  16   4      150.48      137.64     31.77 o 
   1  16   4      398.54      503.12     71.69 o 
   2  16   4      226.61      272.17     48.07 o 
   3  16   4        3.44      -40.08     41.84 o 
  -3  17   4       14.67      -58.24     38.83 o 
  -2  17   4        0.06       46.40     78.64 o 
  -1  17   4       35.43        4.32     24.90 o 
   0  17   4      192.48      165.87     34.42 o 
   1  17   4       21.67      -35.09     38.63 o 
   2  17   4       14.75       -7.45     39.83 o 
   3  17   4        6.45      -87.15     83.87 o 
  -3  18   4       18.37      -76.99     64.74 o 
  -2  18   4       50.69       50.13     50.11 o 
  -1  18   4       23.71       53.39     36.42 o 
   0  18   4        2.53      -21.64     30.81 o 
   1  18   4       17.67      -26.54     36.24 o 
   2  18   4      202.53      130.61     46.99 o 
  -2  19   4       78.57        1.68     31.88 o 
  -1  19   4       30.30       28.30     30.26 o 
   0  19   4      123.45       72.04     35.76 o 
   1  19   4       18.45        1.88     73.08 o 
   2  19   4       69.10      -27.54     66.62 o 
  -1  20   4       79.94        9.36     32.31 o 
   0  20   4       27.28       -6.72     52.23 o 
   1  20   4       58.66       30.90     48.82 o 
  -6   1   5      131.79      246.69     51.77 o 
  -5   1   5       25.86        2.99     22.24 o 
  -4   1   5        0.30      -12.08     14.24 o 
  -3   1   5     1952.95     2073.64     37.85 o 
  -2   1   5     1073.29     1037.87     24.58 o 
   0   1   5      899.57      834.63     22.74 o 
   1   1   5     8803.40     8808.01    159.98 o 
   2   1   5       92.04      104.31      9.18 o 
   3   1   5        5.41       30.62     12.73 o 
  -6   2   5      121.93      214.98     50.66 o 
  -5   2   5      221.88      266.12     29.31 o 
  -4   2   5       21.96       32.87     15.13 o 
  -3   2   5      747.62      632.19     22.49 o 
  -2   2   5     2592.00     2766.98     48.65 o 
  -1   2   5     1643.27     1655.66     36.39 o 
   0   2   5     2520.32     2439.07     52.35 o 
   1   2   5     2067.62     1979.43     35.14 o 
   2   2   5       35.30       43.72      7.91 o 
   3   2   5      365.24      371.33     25.05 o 
   4   2   5      168.14      234.26     22.66 o 
   5   2   5        1.11      -19.06     18.98 o 
   6   2   5       15.28       63.45     47.47 o 
  -6   3   5       41.68      108.46     35.14 o 
  -5   3   5        0.35       -2.84     21.28 o 
  -4   3   5      101.11      100.06     17.28 o 
  -3   3   5      339.39      319.37     18.07 o 
  -2   3   5       21.65       31.19     10.47 o 
  -1   3   5     2555.93     2608.62     52.06 o 
   0   3   5        0.48        4.03      9.32 o 
   1   3   5     2935.54     3083.64     50.89 o 
   2   3   5        6.01       41.35     10.94 o 
   3   3   5        7.24       23.63     12.70 o 
   4   3   5      107.54       93.16     19.73 o 
   5   3   5       54.19       56.39     20.80 o 
   6   3   5       38.94       77.52     48.79 o 
  -6   4   5       18.73       73.26     33.81 o 
  -5   4   5      127.88      129.52     26.23 o 
  -4   4   5        1.68        0.43     15.36 o 
  -3   4   5      424.35      383.49     19.57 o 
  -2   4   5      547.85      584.02     19.91 o 
  -1   4   5     1899.40     1846.85     40.62 o 
   0   4   5      710.52      714.15     23.40 o 
   1   4   5     7057.13     6974.48    104.73 o 
   2   4   5      183.15      246.54     20.46 o 
   3   4   5      656.55      713.03     25.60 o 
   4   4   5       81.12       95.64     18.65 o 
   5   4   5      224.10      223.25     29.82 o 
   6   4   5       18.27        3.58     44.85 o 
  -6   5   5        3.02       62.66     47.43 o 
  -5   5   5        2.81        9.00     22.55 o 
  -4   5   5      209.51      217.09     21.98 o 
  -3   5   5       31.54       21.06     13.55 o 
  -2   5   5     1358.00     1295.06     34.83 o 
  -1   5   5        0.64       -4.81      9.39 o 
   0   5   5     1176.12     1116.64     30.55 o 
   1   5   5       19.41       27.13      9.51 o 
   2   5   5     1486.96     1450.95     54.98 o 
   3   5   5       87.46       99.97     16.59 o 
   4   5   5       45.28       18.01     20.88 o 
   5   5   5      399.13      483.12     34.85 o 
   6   5   5      303.90      331.06     62.34 o 
  -6   6   5      176.39      171.29     30.98 o 
  -5   6   5       12.18       16.00     23.89 o 
  -4   6   5      532.35      481.64     25.83 o 
  -3   6   5      481.17      493.88     22.97 o 
  -2   6   5      558.73      579.30     25.02 o 
  -1   6   5     1069.49     1085.29     30.58 o 
   0   6   5        9.70       20.68     15.13 o 
   1   6   5     4122.86     4111.42     68.33 o 
   2   6   5        8.88       26.74     13.87 o 
   3   6   5      490.20      463.52     22.26 o 
   4   6   5      438.87      447.78     40.89 o 
   5   6   5      218.39      184.57     30.28 o 
  -6   7   5        2.12       15.96     35.00 o 
  -5   7   5      193.85      185.32     31.45 o 
  -4   7   5     1676.54     1462.37     40.78 o 
  -3   7   5       33.70       25.48     17.93 o 
  -2   7   5        0.12       -3.78     14.23 o 
  -1   7   5      565.77      502.16     33.69 o 
   0   7   5     2083.38     1923.24     67.53 o 
   1   7   5       69.37       73.99     13.65 o 
   2   7   5      242.58      208.96     23.07 o 
   3   7   5      220.01      245.98     28.78 o 
   4   7   5        6.35       14.57     23.09 o 
   5   7   5      116.34      116.30     27.85 o 
  -6   8   5      130.80       64.13     35.09 o 
  -5   8   5      177.04      191.59     54.08 o 
  -4   8   5        0.08       27.32     21.65 o 
  -3   8   5     1343.52     1309.05     42.48 o 
  -2   8   5     2033.12     1907.89     48.66 o 
  -1   8   5      144.41      174.69     18.52 o 
   0   8   5     4464.75     4194.92     69.85 o 
   1   8   5      670.04      749.40     41.77 o 
   2   8   5      367.74      407.75     27.76 o 
   3   8   5      171.58      221.72     28.86 o 
   4   8   5      127.45      112.60     27.13 o 
   5   8   5      564.37      496.14     76.77 o 
  -5   9   5        6.59       -4.36     32.94 o 
  -4   9   5      130.05      157.67     34.52 o 
  -3   9   5      277.75      345.34     29.47 o 
  -2   9   5        2.26        3.67     18.04 o 
  -1   9   5        7.04       -5.96     15.32 o 
   0   9   5        5.98       -6.02     11.92 o 
   1   9   5       10.44       34.39     17.86 o 
   2   9   5       98.86       77.51     24.73 o 
   3   9   5      246.84      268.52     30.58 o 
   4   9   5       38.71       30.62     26.13 o 
   5   9   5        9.93      -17.18     32.03 o 
  -5  10   5        0.63      -31.94     37.58 o 
  -4  10   5        0.80       21.57     31.47 o 
  -2  10   5      604.35      590.18     31.26 o 
  -1  10   5       19.16       17.15     18.77 o 
   0  10   5        0.48       12.54     14.39 o 
   1  10   5       13.19       34.05     21.05 o 
   2  10   5        0.00      -12.26     28.42 o 
   3  10   5        0.03       -0.76     25.32 o 
   4  10   5      127.13      102.58     30.93 o 
   5  10   5       59.36       32.02     37.29 o 
  -5  11   5        0.04      -31.50     63.48 o 
  -4  11   5      107.68       93.07     34.78 o 
  -3  11   5        0.46        8.97     22.06 o 
  -2  11   5       15.31       14.76     20.83 o 
  -1  11   5       32.68       60.50     21.25 o 
   0  11   5       33.47       70.57     21.60 o 
   1  11   5        0.85        8.66     22.06 o 
   2  11   5       42.08      107.13     33.32 o 
   3  11   5      131.46      222.74     49.15 o 
   4  11   5        2.78      -34.50     28.79 o 
   5  11   5        4.73      -30.82     33.13 o 
  -5  12   5       20.18      -19.99     64.47 o 
  -4  12   5        2.67      -20.47     35.85 o 
  -3  12   5       19.55       61.46     24.42 o 
  -2  12   5      313.41      418.52     33.56 o 
  -1  12   5      324.04      424.21     38.62 o 
   0  12   5      838.71      868.58     46.93 o 
   1  12   5        1.21       10.23     23.22 o 
   2  12   5       29.34       18.29     31.62 o 
   3  12   5      107.31      110.17     38.21 o 
   4  12   5        0.49      -47.10     38.92 o 
  -5  13   5       15.84       -3.21     39.80 o 
  -4  13   5      247.88      248.24     45.17 o 
  -3  13   5       42.77       42.19     24.47 o 
  -2  13   5      219.94      277.53     44.58 o 
  -1  13   5       14.25       31.91     25.18 o 
   0  13   5       29.15       21.92     28.15 o 
   1  13   5        6.65       33.63     26.72 o 
   2  13   5      124.77      190.44     40.19 o 
   3  13   5        8.97      -12.39     33.32 o 
   4  13   5        5.72      -22.37     38.39 o 
  -4  14   5       43.33       25.87     38.28 o 
  -3  14   5      105.73       72.96     26.14 o 
  -2  14   5      130.79      179.05     31.75 o 
  -1  14   5       12.71       50.24     35.56 o 
   0  14   5      214.36      200.75     31.41 o 
   1  14   5     1399.57     1614.92    147.65 o 
   2  14   5       76.82       70.09     40.02 o 
   3  14   5        0.30      -15.61     40.12 o 
   4  14   5      140.65       73.52     43.50 o 
  -4  15   5      132.38      167.35     71.13 o 
  -3  15   5      206.06      117.58     44.89 o 
  -2  15   5        1.62      -24.87     41.18 o 
  -1  15   5        3.47      -19.16     20.77 o 
   0  15   5      655.57      633.91     39.33 o 
   1  15   5       30.54       31.69     34.17 o 
   2  15   5      427.62      436.55     52.77 o 
   3  15   5       79.31       42.77     40.06 o 
   4  15   5        3.32      -59.16     39.44 o 
  -4  16   5       71.37       57.47     50.64 o 
  -3  16   5      133.51       86.40     41.01 o 
  -2  16   5       57.54       59.39     38.30 o 
  -1  16   5        5.60      -29.41     23.97 o 
   0  16   5       18.92      -17.56     28.36 o 
   1  16   5       12.04      -10.15     36.22 o 
   2  16   5       36.37       24.16     35.67 o 
   3  16   5      103.52       27.16     43.77 o 
  -3  17   5       22.27        1.76     62.62 o 
  -2  17   5        6.47       18.21     64.18 o 
  -1  17   5       68.49      104.38     28.78 o 
   0  17   5        0.02      -42.00     28.00 o 
   1  17   5       59.35       61.46     66.08 o 
   2  17   5       75.42       57.14     42.43 o 
   3  17   5        9.27      -22.54     71.63 o 
  -2  18   5        6.84       21.22     25.21 o 
  -1  18   5       23.59       29.53     28.36 o 
   0  18   5      119.03       88.07     41.19 o 
   1  18   5      144.64      180.20     59.67 o 
   2  18   5        6.54      -55.14     36.76 o 
  -2  19   5        1.81       11.86     33.73 o 
  -1  19   5       91.47       83.43     30.26 o 
   0  19   5        3.24       41.23     43.07 o 
   1  19   5       96.08       29.07     50.85 o 
   0  20   5      176.71      217.95     73.03 o 
  -6   0   6      293.59      364.77     57.71 o 
  -5   0   6      183.90      189.42     30.58 o 
  -4   0   6      312.42      337.46     32.85 o 
  -3   0   6       10.33       11.57     15.49 o 
  -2   0   6        4.48       33.08     22.55 o 
  -1   0   6      487.86      438.73     27.95 o 
   0   0   6      329.42      333.16     20.18 o 
   1   0   6     2093.65     2169.60     78.06 o 
   2   0   6       44.04       48.94     12.53 o 
   3   0   6        8.19        6.04     20.23 o 
   5   0   6      300.03      362.42     40.82 o 
   6   0   6      149.66      169.34     64.02 o 
  -6   1   6       72.17      147.98     34.91 o 
  -5   1   6       59.27       81.32     18.87 o 
  -4   1   6      100.55      120.46     18.09 o 
  -3   1   6     1027.65     1003.60     27.76 o 
  -2   1   6     1361.78     1380.71     30.20 o 
  -1   1   6       81.79      117.53     11.89 o 
   0   1   6      333.69      357.27     16.90 o 
   1   1   6      214.83      254.73     10.49 o 
   2   1   6      726.38      715.10     18.34 o 
   3   1   6       46.40       52.03     13.27 o 
   4   1   6       17.50        8.04     18.24 o 
   5   1   6       30.56       84.31     27.33 o 
   6   1   6       12.24       25.17     33.50 o 
  -6   2   6        0.74       67.35     30.28 o 
  -5   2   6       47.29       39.38     18.92 o 
  -4   2   6       21.46       22.04     15.65 o 
  -3   2   6      270.97      325.67     19.02 o 
  -2   2   6      563.63      502.84     18.23 o 
  -1   2   6      658.16      808.94     18.98 o 
   0   2   6      721.46      706.48     21.69 o 
   2   2   6     2338.68     2370.23     34.35 o 
   3   2   6        8.81       15.83     13.30 o 
   4   2   6       30.70       49.72     18.75 o 
   5   2   6        0.97       32.96     22.25 o 
   6   2   6      170.71      195.40     34.46 o 
  -6   3   6       30.64       66.64     39.87 o 
  -5   3   6        7.59       20.71     22.49 o 
  -4   3   6        1.44      -12.10     15.41 o 
  -3   3   6      945.06      912.12     27.61 o 
  -2   3   6       36.30       41.70      9.86 o 
   0   3   6     1005.72     1140.37     29.07 o 
   1   3   6      128.82      132.40     11.32 o 
   3   3   6       29.90       54.63     14.09 o 
   4   3   6       10.88       37.93     17.85 o 
   5   3   6        5.55      -11.25     23.64 o 
   6   3   6       37.06       53.65     50.58 o 
  -6   4   6       27.34      111.13     46.89 o 
  -5   4   6       11.80       37.06     22.67 o 
  -4   4   6       58.35       53.88     18.20 o 
  -3   4   6     1628.10     1510.16     36.51 o 
  -2   4   6      530.18      500.30     49.07 o 
  -1   4   6       82.86       83.43     12.18 o 
   0   4   6      326.86      278.01     25.89 o 
   2   4   6      673.12      708.23     32.96 o 
   3   4   6      420.37      481.67     23.63 o 
   4   4   6      270.30      354.64     30.30 o 
   5   4   6        3.26      -11.40     23.66 o 
  -6   5   6        0.82       17.23     34.03 o 
  -5   5   6       36.49       14.24     22.28 o 
  -4   5   6        2.12        3.06     15.90 o 
  -3   5   6       37.75       50.79     15.23 o 
  -2   5   6       53.77       66.00     14.70 o 
  -1   5   6      824.67      825.90     25.46 o 
   0   5   6      511.52      657.24     60.63 o 
   1   5   6      238.91      286.16     15.74 o 
   2   5   6        6.66       26.42     10.27 o 
   3   5   6      441.46      506.51     31.08 o 
   4   5   6        7.03       -3.15     20.47 o 
   5   5   6      110.05      105.59     33.73 o 
  -6   6   6        4.73       20.67     27.81 o 
  -5   6   6       30.15       49.42     25.77 o 
  -4   6   6        0.64       -8.71     17.02 o 
  -3   6   6      195.91      178.51     22.75 o 
  -2   6   6        9.03       -2.67     13.30 o 
  -1   6   6     2762.55     2743.06     56.47 o 
   0   6   6     2818.56     2815.87     60.13 o 
   1   6   6     1944.59     1947.84     39.56 o 
   2   6   6      192.02      239.59     27.09 o 
   3   6   6       43.10       44.41     23.11 o 
   4   6   6      238.37      252.04     50.46 o 
   5   6   6        4.33       27.07     24.99 o 
  -6   7   6        0.45        9.33     37.84 o 
  -5   7   6        6.38      -19.82     26.16 o 
  -4   7   6     1209.14     1106.36     36.13 o 
  -3   7   6      537.15      464.34     39.01 o 
  -2   7   6      438.93      398.93     24.53 o 
  -1   7   6      780.40      827.62     27.77 o 
   0   7   6     1942.60     2017.63     61.35 o 
   1   7   6       10.49       30.39     12.00 o 
   2   7   6       19.90       51.20     21.42 o 
   3   7   6       72.51      112.00     25.31 o 
   4   7   6       85.23      100.95     25.26 o 
   5   7   6      190.65      202.07     30.57 o 
  -6   8   6        4.91       17.03     47.99 o 
  -5   8   6        1.21       10.36     27.72 o 
  -4   8   6      356.78      393.54     31.02 o 
  -3   8   6     1566.44     1443.31     44.59 o 
  -2   8   6        0.35       -4.02     16.55 o 
  -1   8   6       91.69      131.16     17.92 o 
   0   8   6     1982.23     1923.16     38.72 o 
   1   8   6     3032.95     3114.47     59.47 o 
   2   8   6      243.67      310.75     28.39 o 
   3   8   6      430.81      428.16     34.58 o 
   4   8   6       60.27       74.34     26.96 o 
   5   8   6        2.57        4.82     25.00 o 
  -5   9   6      260.79      161.44     35.83 o 
  -4   9   6       59.84       85.54     24.02 o 
  -3   9   6      359.83      420.18     32.16 o 
  -2   9   6      222.99      286.53     26.08 o 
  -1   9   6        1.28       10.81     16.57 o 
   0   9   6        0.94       10.99     15.76 o 
   1   9   6      471.01      458.55     28.67 o 
   2   9   6      397.57      422.14     31.59 o 
   3   9   6       98.05      140.29     28.70 o 
   4   9   6       12.16       32.60     26.81 o 
   5   9   6      669.67      538.66     58.65 o 
  -5  10   6       28.85       12.01     33.94 o 
  -4  10   6      151.48      233.79     48.83 o 
  -3  10   6        7.72        2.30     21.35 o 
  -2  10   6        9.62        5.01     19.05 o 
  -1  10   6      814.80      703.21     31.96 o 
   0  10   6      694.60      722.22     35.67 o 
   1  10   6     1885.50     2194.38    130.17 o 
   2  10   6       36.11       33.06     29.40 o 
   3  10   6      349.03      403.88     37.22 o 
   4  10   6      232.73      167.86     33.33 o 
  -5  11   6      417.62      414.35     83.22 o 
  -4  11   6       98.21       80.91     36.35 o 
  -3  11   6       41.68       62.60     24.19 o 
  -2  11   6       24.16       46.75     22.72 o 
  -1  11   6      721.42      640.81     32.59 o 
   0  11   6       11.67       34.51     19.60 o 
   1  11   6     1050.83     1013.10     42.16 o 
   2  11   6      442.57      463.27     43.81 o 
   3  11   6       20.66      -18.01     24.14 o 
   4  11   6        6.65      -23.36     28.13 o 
   5  11   6      216.88       62.34     83.27 o 
  -5  12   6       52.36      -17.48     68.21 o 
  -4  12   6      251.38      327.72     49.76 o 
  -3  12   6      823.61      771.90     38.35 o 
  -2  12   6        7.09       20.41     24.54 o 
  -1  12   6      397.90      482.64     61.03 o 
   0  12   6     1543.34     1375.23     53.38 o 
   1  12   6      866.51      859.62     41.50 o 
   2  12   6      114.10      149.46     37.81 o 
   3  12   6      556.94      591.40     56.53 o 
   4  12   6      421.94      395.72     80.89 o 
  -5  13   6       23.39       21.12     96.87 o 
  -4  13   6       75.06      117.01     38.72 o 
  -3  13   6        4.30        5.76     23.49 o 
  -2  13   6      147.41      183.65     28.17 o 
  -1  13   6      340.25      442.69     66.31 o 
   0  13   6       18.81       51.12     23.93 o 
   1  13   6     1492.99     1397.84     63.61 o 
   2  13   6      751.86      698.87     48.56 o 
   3  13   6       58.97       66.28     38.84 o 
   4  13   6      161.01       92.17     58.30 o 
  -4  14   6      195.31      175.13     43.28 o 
  -3  14   6     1052.82      998.78     47.56 o 
  -2  14   6       49.28       94.35     61.21 o 
  -1  14   6        4.39       64.65     43.96 o 
   0  14   6      336.64      408.90     36.32 o 
   1  14   6      767.23      819.72     53.11 o 
   2  14   6      345.30      444.24     50.80 o 
   3  14   6       57.84       24.74     37.10 o 
   4  14   6       54.32       -6.63     42.92 o 
  -4  15   6       23.11       -2.32     86.37 o 
  -3  15   6      224.54      287.04     58.17 o 
  -2  15   6       54.80       67.79     39.32 o 
  -1  15   6       46.28       22.56     24.98 o 
   0  15   6        3.90      -13.07     24.12 o 
   1  15   6      159.47       96.32     37.33 o 
   2  15   6       43.26       60.21     47.02 o 
   3  15   6       19.73       -7.00     37.74 o 
  -3  16   6       10.22      -42.49     57.14 o 
  -2  16   6        7.03       13.39    131.30 o 
  -1  16   6       16.94       32.43     26.58 o 
   0  16   6        5.91       -0.54     25.33 o 
   1  16   6       71.36       82.55     41.76 o 
   2  16   6      188.55      242.71     47.76 o 
   3  16   6       14.11      -14.68     41.57 o 
  -3  17   6       33.65      -85.28     56.85 o 
  -2  17   6        0.48      -30.76     38.23 o 
  -1  17   6       75.86       89.98     47.90 o 
   0  17   6      190.05      228.53     51.61 o 
   1  17   6        5.81       33.39     39.91 o 
   2  17   6        0.29      -56.72     37.82 o 
   3  17   6       12.64       -1.71     43.98 o 
  -2  18   6        2.84        3.74     46.48 o 
  -1  18   6       16.81       21.03     29.64 o 
   0  18   6        4.30       12.62     39.50 o 
   1  18   6       81.05       66.06     44.05 o 
   2  18   6       60.71       25.49     41.89 o 
  -2  19   6       13.11       17.80     25.95 o 
  -1  19   6       24.45      -14.75     45.44 o 
   0  19   6       14.35       53.67     67.64 o 
   1  19   6       24.25        5.22     42.25 o 
  -6   1   7       93.26      122.57     33.69 o 
  -5   1   7       31.35       37.45     18.79 o 
  -4   1   7       69.56       65.09     17.99 o 
  -3   1   7      127.56      151.61     16.06 o 
  -2   1   7      811.32      712.19     21.72 o 
  -1   1   7       68.95       70.19      9.08 o 
   0   1   7      889.83      851.23     22.15 o 
   1   1   7     2645.49     2409.14     33.82 o 
   2   1   7     4160.63     4055.81     53.42 o 
   3   1   7       66.71       94.89     17.13 o 
   4   1   7      338.61      440.12     38.80 o 
   5   1   7      111.44      135.07     27.86 o 
  -6   2   7        1.78       36.70     30.08 o 
  -5   2   7      188.29      236.37     24.24 o 
  -4   2   7        3.01      -15.33     15.12 o 
  -3   2   7     1238.07     1081.22     39.79 o 
  -2   2   7       48.92       71.62     11.99 o 
  -1   2   7     1846.95     1804.71     37.05 o 
   0   2   7     1473.24     1590.64     36.80 o 
   1   2   7      501.92      521.20     17.49 o 
   2   2   7        5.63        7.78      9.04 o 
   3   2   7       98.75      146.65     15.85 o 
   4   2   7      140.71      117.78     23.14 o 
   5   2   7        9.22        2.76     33.54 o 
  -6   3   7        1.16       42.44     31.17 o 
  -5   3   7      180.86      185.96     23.54 o 
  -4   3   7      200.18      211.59     29.15 o 
  -3   3   7     1276.42     1220.36     32.76 o 
  -2   3   7       36.58       50.82     12.46 o 
  -1   3   7      295.70      287.24     26.19 o 
   0   3   7     1470.15     1561.77     55.17 o 
   1   3   7      742.57      709.50     20.32 o 
   2   3   7      366.90      429.23     24.90 o 
   3   3   7      295.01      320.57     19.55 o 
   4   3   7       58.65       68.92     22.89 o 
   5   3   7      129.68      128.74     37.10 o 
  -6   4   7       25.28       48.37     26.58 o 
  -5   4   7       14.11       47.48     20.98 o 
  -4   4   7      557.41      590.72     26.86 o 
  -3   4   7      872.39      861.90     28.46 o 
  -2   4   7        4.62        5.00     11.95 o 
  -1   4   7      896.43      952.45     23.68 o 
   0   4   7     2767.99     2878.13     81.35 o 
   1   4   7      107.22      163.01     13.76 o 
   2   4   7      687.71      710.25     29.27 o 
   3   4   7       75.95       81.43     18.47 o 
   4   4   7      135.71      176.62     26.22 o 
   5   4   7       17.08        6.62     41.82 o 
  -6   5   7        8.18       67.62     28.64 o 
  -5   5   7      233.05      265.05     29.56 o 
  -4   5   7        5.87       -2.41     17.84 o 
  -3   5   7     1900.33     1839.35     42.73 o 
  -2   5   7      546.40      512.33     24.51 o 
  -1   5   7        7.29        1.25     10.15 o 
   0   5   7        3.35       15.38     11.95 o 
   1   5   7      219.48      226.20     28.41 o 
   2   5   7      234.28      223.93     22.50 o 
   3   5   7      152.36      227.05     27.19 o 
   4   5   7      182.20      170.70     25.54 o 
   5   5   7      295.42      322.28     35.39 o 
  -6   6   7       16.90       54.44     28.52 o 
  -5   6   7        4.58        0.40     24.30 o 
  -4   6   7     2128.96     1842.79     46.31 o 
  -3   6   7     1544.25     1440.50     43.99 o 
  -2   6   7       60.55       72.62     17.23 o 
  -1   6   7      182.37      219.62     17.22 o 
   0   6   7     4481.33     4455.53     86.64 o 
   1   6   7        7.44       20.87     11.56 o 
   2   6   7     1273.78     1264.77     40.29 o 
   3   6   7      213.49      248.06     35.30 o 
   4   6   7      492.56      478.93     33.76 o 
   5   6   7        0.41      -13.86     24.93 o 
  -6   7   7       28.11       30.29     30.52 o 
  -5   7   7       42.44        2.52     26.10 o 
  -4   7   7       21.56       31.54     21.02 o 
  -3   7   7        2.84       -6.17     19.53 o 
  -2   7   7      311.83      362.33     24.99 o 
  -1   7   7      398.76      403.79     22.20 o 
   0   7   7      194.87      240.74     26.26 o 
   1   7   7      173.61      152.19     16.71 o 
   2   7   7       34.68       65.41     21.83 o 
   3   7   7       79.10      143.41     26.99 o 
   4   7   7      209.46      205.49     48.54 o 
   5   7   7       81.96       16.35     25.77 o 
  -5   8   7        0.11       15.14     30.69 o 
  -4   8   7      140.43      135.76     26.65 o 
  -3   8   7      168.16      216.93     26.71 o 
  -2   8   7      277.26      329.40     25.21 o 
  -1   8   7       19.70       61.68     18.02 o 
   0   8   7        1.35       -3.15     14.02 o 
   2   8   7     1231.28     1245.35     42.71 o 
   3   8   7      866.76      824.37     38.40 o 
   4   8   7       65.15       97.23     29.82 o 
   5   8   7        3.88       24.99     38.13 o 
  -5   9   7        3.38       -9.06     33.32 o 
  -4   9   7       30.81       27.13     26.17 o 
  -3   9   7      120.65      102.07     32.03 o 
  -2   9   7      324.06      366.67     27.52 o 
   0   9   7      782.23      753.07     32.15 o 
   1   9   7      107.40       88.44     19.66 o 
   2   9   7      507.64      458.23     32.04 o 
   3   9   7       76.24      114.58     27.79 o 
   4   9   7       51.39        9.89     27.24 o 
   5   9   7        1.87       20.49     25.13 o 
  -5  10   7       15.84       10.10     41.86 o 
  -4  10   7      118.92      241.85     62.36 o 
  -3  10   7       68.41       97.54     24.80 o 
  -2  10   7      322.92      361.90     28.25 o 
  -1  10   7       17.20       25.94     23.58 o 
   0  10   7      144.91      191.53     24.64 o 
   1  10   7      101.41      134.93     24.36 o 
   2  10   7       45.37       29.05     24.82 o 
   3  10   7       49.10       50.40     26.32 o 
   4  10   7      331.19      242.28     45.09 o 
   5  10   7        2.60      -32.59     31.33 o 
  -5  11   7       31.00        9.36     78.62 o 
  -4  11   7       43.35       72.91     38.28 o 
  -3  11   7        2.30       15.86     23.21 o 
  -2  11   7       12.63       26.38     22.51 o 
  -1  11   7      123.26      175.23     33.56 o 
   0  11   7      221.42      281.82     29.81 o 
   1  11   7      227.08      321.69     30.70 o 
   2  11   7        3.66       63.25     85.07 o 
   3  11   7        1.22       12.14     26.01 o 
   4  11   7        0.87       -5.00     29.03 o 
  -5  12   7        0.15       -9.90     73.24 o 
  -4  12   7       22.68       -0.07     65.67 o 
  -3  12   7        1.98       -1.17     23.17 o 
  -2  12   7       63.06       52.17     38.76 o 
  -1  12   7      200.42      194.89     38.35 o 
   0  12   7       10.50       36.68     22.28 o 
   1  12   7      125.78      123.42     36.78 o 
   2  12   7      219.14      204.61     39.40 o 
   3  12   7        1.51      -13.76     32.81 o 
   4  12   7       48.07       -4.37     31.85 o 
  -4  13   7       67.60       58.21     53.93 o 
  -3  13   7        0.03        0.74     26.61 o 
  -2  13   7        2.43       -6.49     28.98 o 
  -1  13   7        6.76       19.18     30.44 o 
   0  13   7        2.49       -9.96     22.90 o 
   1  13   7      705.22      710.37     50.65 o 
   2  13   7      147.04      156.84     40.46 o 
   4  13   7       76.08       34.03     44.55 o 
  -4  14   7       18.16       16.03     49.76 o 
  -3  14   7       29.13       70.32     32.77 o 
  -2  14   7      147.72      168.08     56.01 o 
  -1  14   7      103.87       81.63     44.24 o 
   0  14   7        8.70       22.09     23.19 o 
   1  14   7       16.75       17.00     32.46 o 
   2  14   7      264.45      351.94     48.70 o 
   3  14   7       34.92        4.58     44.87 o 
   4  14   7        3.57       -5.03     70.31 o 
  -4  15   7       49.63      -11.14     68.50 o 
  -3  15   7       50.70       55.37     35.85 o 
  -2  15   7        6.38      -14.76     71.74 o 
  -1  15   7       12.22       13.63     26.11 o 
   0  15   7      400.79      413.62     44.70 o 
   1  15   7       40.42       77.35     37.94 o 
   2  15   7       28.06       31.11     40.45 o 
   3  15   7       35.84       21.52     62.93 o 
  -3  16   7       65.70       67.17     38.21 o 
  -2  16   7        3.82       10.70     35.03 o 
  -1  16   7       26.91       32.11     36.71 o 
   0  16   7      383.23      366.44     45.67 o 
   1  16   7       92.77       84.70     37.38 o 
   2  16   7        2.13       -7.32     34.51 o 
   3  16   7       54.64       10.92     37.86 o 
  -3  17   7        0.06      -66.45     45.57 o 
  -2  17   7       20.24       15.80     48.09 o 
  -1  17   7        0.40      -14.80     25.14 o 
   0  17   7        1.36       -4.55     72.92 o 
   1  17   7      328.98      390.74     78.30 o 
   2  17   7       31.43        1.81     39.12 o 
  -2  18   7        8.90      -22.82     42.11 o 
  -1  18   7      242.33      235.36     91.69 o 
   1  18   7      123.35      131.67     47.02 o 
   2  18   7        3.38      -57.25     38.17 o 
  -1  19   7       31.27       16.92     28.79 o 
   0  19   7        1.11      -11.39     42.13 o 
  -6   0   8       85.96      146.09     48.36 o 
  -5   0   8      152.45      137.76     48.06 o 
  -4   0   8     1245.39     1255.96     51.33 o 
  -3   0   8       64.08       55.32     20.65 o 
  -2   0   8     4136.55     4299.35    102.24 o 
  -1   0   8     1967.70     1863.88     48.70 o 
   0   0   8     1314.19     1235.24     38.59 o 
   1   0   8     4725.10     4752.43     85.17 o 
   2   0   8     8157.22     7819.68    134.60 o 
   3   0   8      743.67      771.19     41.27 o 
   4   0   8      187.86      248.10     33.37 o 
   5   0   8       77.38       92.18     47.25 o 
  -6   1   8       38.70       84.54     29.21 o 
  -5   1   8       44.16       48.08     19.29 o 
  -4   1   8        9.06       10.92     15.68 o 
  -3   1   8      230.38      288.78     20.22 o 
  -2   1   8        4.86       -8.86     10.02 o 
  -1   1   8      518.26      477.62     15.78 o 
   1   1   8     1479.29     1385.37     23.70 o 
   2   1   8        4.85        5.50     10.07 o 
   3   1   8      912.04      860.43     28.02 o 
   4   1   8       16.95       32.90     22.88 o 
   5   1   8      288.20      270.81     40.34 o 
  -6   2   8        1.34       24.70     32.71 o 
  -5   2   8       25.78       28.92     19.03 o 
  -4   2   8      302.95      265.07     23.74 o 
  -3   2   8      378.86      335.90     20.08 o 
  -2   2   8      237.74      234.32     16.68 o 
  -1   2   8       53.85       86.26     10.75 o 
   0   2   8        3.28       20.22     11.17 o 
   1   2   8      477.75      473.40     16.27 o 
   2   2   8       60.44       72.12     10.55 o 
   3   2   8      535.08      434.64     27.43 o 
   4   2   8      318.25      355.08     30.42 o 
   5   2   8        6.04        0.55     25.75 o 
  -6   3   8        0.04       37.03     28.62 o 
  -5   3   8        0.86        8.63     21.14 o 
  -4   3   8      228.54      193.30     22.43 o 
  -3   3   8       10.95       24.96     15.11 o 
  -2   3   8      225.89      244.64     19.72 o 
  -1   3   8       13.26       22.03      9.67 o 
   0   3   8     1453.39     1510.29     50.62 o 
   1   3   8        0.46       -0.10     10.00 o 
   2   3   8        0.26       -3.14     13.65 o 
   3   3   8        6.85      -24.12     21.28 o 
   4   3   8       14.68        9.52     20.92 o 
   5   3   8       13.83       18.13     26.48 o 
  -6   4   8        8.22       20.18     25.51 o 
  -5   4   8       10.18       20.83     19.55 o 
  -4   4   8       13.39       34.32     18.67 o 
  -3   4   8       45.77       44.19     15.98 o 
  -2   4   8      984.85      946.47     31.83 o 
  -1   4   8      383.36      383.23     15.58 o 
   0   4   8       33.59       27.98     13.16 o 
   1   4   8      512.96      583.93     20.97 o 
   2   4   8      150.69      189.40     26.90 o 
   4   4   8      170.23      135.85     25.56 o 
   5   4   8       54.50       41.46     27.49 o 
  -6   5   8        1.53       16.45     27.58 o 
  -5   5   8       18.54       53.49     20.84 o 
  -4   5   8      117.46      130.43     21.54 o 
  -3   5   8      850.82      835.59     34.49 o 
  -2   5   8      170.10      200.81     25.47 o 
  -1   5   8       16.52       43.13     10.84 o 
   0   5   8     1035.69     1046.76     27.57 o 
   1   5   8       22.37       24.94     11.80 o 
   2   5   8      316.77      389.72     27.59 o 
   3   5   8        5.07       22.08     23.11 o 
   4   5   8      115.34      137.70     26.73 o 
   5   5   8       83.58       58.02     28.35 o 
  -6   6   8        4.10       39.55     31.73 o 
  -5   6   8       22.31       25.91     21.24 o 
  -4   6   8       34.07       22.02     18.43 o 
  -3   6   8       97.53      104.98     22.19 o 
  -2   6   8      493.92      429.19     24.24 o 
  -1   6   8      332.83      340.93     35.56 o 
   0   6   8      108.59      113.06     19.65 o 
   1   6   8        0.32       13.49     12.00 o 
   2   6   8      108.05      168.07     23.30 o 
   3   6   8        4.18      -12.81     22.03 o 
   4   6   8       64.95       87.51     25.44 o 
   5   6   8        8.19       12.89     34.31 o 
  -5   7   8        0.37        0.81     25.53 o 
  -4   7   8      661.36      771.14     65.18 o 
  -3   7   8      587.23      525.52     30.29 o 
  -2   7   8      139.70      119.13     20.60 o 
  -1   7   8      298.11      315.92     20.69 o 
   0   7   8      349.75      454.41     49.08 o 
   1   7   8      121.47      120.11     16.96 o 
   2   7   8       37.44       27.71     21.43 o 
   3   7   8      431.25      484.28     34.77 o 
   4   7   8     1219.69     1127.29     80.82 o 
   5   7   8       45.87       32.54     27.12 o 
  -5   8   8       99.77       96.64     34.99 o 
  -4   8   8      888.31      922.55     39.86 o 
  -3   8   8      186.36      210.85     26.15 o 
  -2   8   8      418.79      450.15     28.27 o 
  -1   8   8      379.15      372.82     34.14 o 
   0   8   8      671.78      751.93     32.59 o 
   1   8   8       19.24       17.46     15.45 o 
   2   8   8      439.21      427.70     31.07 o 
   3   8   8        3.82      -13.31     22.85 o 
   4   8   8       39.84       16.25     30.02 o 
   5   8   8       20.82       17.72     26.58 o 
  -5   9   8       11.11       10.62     31.48 o 
  -4   9   8      183.79      347.56     80.33 o 
  -3   9   8      338.08      455.22     34.07 o 
  -2   9   8       10.63        3.00     19.12 o 
  -1   9   8       56.38       81.60     25.65 o 
   0   9   8      322.81      395.28     27.75 o 
   1   9   8     1421.35     1571.80     45.28 o 
   2   9   8       26.69       11.87     22.36 o 
   3   9   8      234.29      289.68     32.93 o 
   4   9   8      136.43      101.15     35.88 o 
   5   9   8       31.54        4.32     29.74 o 
  -5  10   8       33.19       29.08     59.50 o 
  -4  10   8      318.24      339.34     36.49 o 
  -3  10   8       53.94       67.66     28.96 o 
  -2  10   8      154.58      182.10     33.50 o 
  -1  10   8      313.19      330.68     35.86 o 
   0  10   8      788.65      770.77     34.71 o 
   1  10   8      229.04      361.70     72.90 o 
   2  10   8      701.97      766.74     68.56 o 
   3  10   8        0.23       -0.50     24.46 o 
   4  10   8       18.55       -3.90     32.80 o 
  -5  11   8       58.50       23.07     67.66 o 
  -4  11   8       82.53       88.81     35.56 o 
  -3  11   8       84.62       75.00     24.93 o 
  -2  11   8      380.02      444.71     43.63 o 
  -1  11   8      469.91      509.75     42.36 o 
   0  11   8      190.05      231.82     27.56 o 
   1  11   8      564.88      521.18     46.84 o 
   2  11   8      385.33      423.42     36.98 o 
   3  11   8      380.09      425.17     39.80 o 
   4  11   8       95.35       56.64     31.75 o 
  -5  12   8       72.08       25.04     48.38 o 
  -4  12   8      320.40      309.30     56.17 o 
  -3  12   8        0.10        7.24     52.00 o 
  -2  12   8      237.66      260.26     39.47 o 
  -1  12   8      683.93      641.41     45.82 o 
   0  12   8      997.65      927.80     40.08 o 
   1  12   8       54.72       99.90     36.28 o 
   2  12   8      745.16      657.36     48.92 o 
   3  12   8      178.71      168.72     32.98 o 
   4  12   8        0.90      -42.08     28.05 o 
  -4  13   8        0.06       11.31     62.32 o 
  -3  13   8       22.70       10.47     49.10 o 
  -2  13   8        2.73        1.24     27.80 o 
  -1  13   8      112.02      167.05     38.20 o 
   0  13   8      681.09      646.40     36.81 o 
   1  13   8      135.33      125.85     39.98 o 
   2  13   8        2.44        2.81     33.57 o 
   3  13   8        1.07      -22.79     32.83 o 
   4  13   8      247.99      287.14     69.50 o 
  -4  14   8      110.51       49.47     61.73 o 
  -3  14   8      106.31       76.16     35.59 o 
  -2  14   8       43.26       52.55     47.58 o 
  -1  14   8      135.74      187.86     65.38 o 
   0  14   8      481.69      500.24     34.69 o 
   1  14   8      317.19      424.76     48.40 o 
   2  14   8        0.74      -18.15     34.56 o 
   3  14   8      140.31       66.50     53.84 o 
  -4  15   8        6.48      -61.98     56.46 o 
  -3  15   8        0.21       41.83     60.29 o 
  -2  15   8      102.13       87.18     34.40 o 
  -1  15   8       90.36      106.59     26.43 o 
   0  15   8      324.67      379.47     37.15 o 
   1  15   8       29.74       22.05     32.88 o 
   2  15   8      140.87      141.18     43.28 o 
   3  15   8       67.94       75.82     83.69 o 
  -3  16   8        7.93        1.97     33.39 o 
  -2  16   8      144.41       65.75     38.02 o 
  -1  16   8      106.02       70.81     28.59 o 
   0  16   8      188.98      229.37     40.58 o 
   1  16   8        3.37       -8.05     35.32 o 
   2  16   8      238.23      281.97     56.51 o 
  -3  17   8       38.98      -74.41     60.29 o 
  -2  17   8        6.21       -0.77     36.79 o 
  -1  17   8       26.09        7.93     51.25 o 
   0  17   8      113.79       88.98     46.34 o 
   1  17   8        9.20        8.49     39.08 o 
   2  17   8        0.38      -43.23     37.37 o 
  -2  18   8        6.61       37.75    104.77 o 
  -1  18   8        0.09      -22.84     27.19 o 
   0  18   8       22.53       15.66     34.39 o 
   1  18   8       39.49       53.48     42.99 o 
  -6   1   9        7.22       47.51     25.31 o 
  -5   1   9       95.97       60.02     20.55 o 
  -4   1   9      153.34      202.78     22.57 o 
  -3   1   9        5.75       -4.90     13.90 o 
  -2   1   9      170.75      219.07     17.22 o 
  -1   1   9     1623.40     1474.47     30.45 o 
   0   1   9      550.44      592.25     21.12 o 
   1   1   9       48.80       49.25     10.71 o 
   2   1   9      975.43     1008.03     22.88 o 
   3   1   9       18.08       15.63     17.94 o 
   4   1   9       90.49       45.24     27.36 o 
   5   1   9        0.46      -44.60     29.73 o 
  -6   2   9        1.58       49.35     23.41 o 
  -5   2   9       87.43       85.31     21.28 o 
  -4   2   9      446.99      451.53     28.21 o 
  -3   2   9      164.88      184.67     19.58 o 
  -2   2   9       71.06       60.87     15.93 o 
  -1   2   9       73.92       96.94     13.76 o 
   0   2   9        2.13       11.66     11.95 o 
   1   2   9     2626.45     2631.62     38.05 o 
   2   2   9      474.66      457.65     24.32 o 
   3   2   9      180.69      194.95     24.44 o 
   4   2   9       51.13       34.54     21.73 o 
   5   2   9        3.43        2.24     32.28 o 
  -6   3   9        5.70       -0.70     38.39 o 
  -5   3   9        0.04        8.68     18.88 o 
  -4   3   9       22.58       40.93     25.02 o 
  -3   3   9      318.41      341.57     20.85 o 
  -2   3   9       31.06       12.39     14.61 o 
  -1   3   9        3.86        7.83     10.20 o 
   0   3   9       32.09       49.19     14.28 o 
   1   3   9      144.12      200.42     16.28 o 
   2   3   9      279.75      333.66     21.94 o 
   3   3   9      674.38      687.78     70.95 o 
   4   3   9       73.06       75.18     23.99 o 
   5   3   9        0.81      -36.39     30.61 o 
  -6   4   9        0.87       13.54     23.34 o 
  -5   4   9       67.94      119.26     22.60 o 
  -4   4   9      264.92      320.50     30.40 o 
  -2   4   9      243.54      306.08     22.76 o 
  -1   4   9       52.10       45.34     11.54 o 
   0   4   9       34.12       52.93     14.54 o 
   1   4   9      524.95      515.07     37.41 o 
   2   4   9     1261.68     1277.20     49.13 o 
   3   4   9      132.96      181.32     25.78 o 
   4   4   9       71.61      117.58     24.73 o 
   5   4   9       97.95      123.52     31.71 o 
  -6   5   9        2.61       47.51     25.78 o 
  -5   5   9        2.99        5.01     22.55 o 
  -4   5   9        1.06       -3.15     18.68 o 
  -3   5   9      193.02      233.62     32.33 o 
  -2   5   9       65.43       75.24     17.16 o 
  -1   5   9        6.24        0.20     10.09 o 
   0   5   9      330.76      303.25     22.10 o 
   1   5   9      610.37      630.95     24.07 o 
   2   5   9        2.46        6.17     28.75 o 
   3   5   9     1751.21     1648.49     41.95 o 
   4   5   9        8.82        5.45     20.86 o 
   5   5   9       19.42       10.54     28.32 o 
  -5   6   9      142.18      199.29     40.94 o 
  -4   6   9       31.11       58.10     23.94 o 
  -3   6   9        1.93       -1.65     20.96 o 
  -2   6   9      961.36      910.51     33.87 o 
  -1   6   9      449.68      423.39     32.63 o 
   0   6   9      416.61      451.92     25.63 o 
   1   6   9       11.25       33.59     13.95 o 
   2   6   9      496.80      429.80     28.86 o 
   3   6   9      104.62      131.32     25.75 o 
   4   6   9      187.53      203.51     35.49 o 
   5   6   9      348.18      254.56     46.65 o 
  -5   7   9        2.55       39.28     29.51 o 
  -4   7   9      318.43      395.40     32.44 o 
  -3   7   9      864.42      769.45     35.14 o 
  -2   7   9      152.65      203.58     23.68 o 
  -1   7   9      288.86      329.91     33.21 o 
   0   7   9      641.70      617.43     28.90 o 
   1   7   9     1744.64     1611.20     38.72 o 
   2   7   9      216.97      229.68     27.86 o 
   3   7   9      163.07      210.58     29.18 o 
   4   7   9       20.96       14.94     23.25 o 
   5   7   9       29.53      -13.13     26.95 o 
  -5   8   9       58.36       98.68     55.65 o 
  -4   8   9      669.66      618.28     35.24 o 
  -3   8   9       59.63       46.67     24.47 o 
  -2   8   9     1460.88     1310.70     41.92 o 
  -1   8   9     1136.88     1080.73     50.14 o 
   0   8   9       13.42       32.50     16.64 o 
   1   8   9      649.29      621.99     37.75 o 
   2   8   9      378.54      510.75     34.93 o 
   3   8   9      605.39      532.42     46.40 o 
   4   8   9       12.04        5.29     38.49 o 
  -5   9   9        4.03       29.26     54.26 o 
  -4   9   9       42.83      107.03     29.98 o 
  -3   9   9       18.12       23.83     23.19 o 
  -2   9   9      329.88      402.65     40.84 o 
  -1   9   9        8.70       23.36     24.92 o 
   0   9   9       81.62       62.79     20.47 o 
   1   9   9      131.34      165.64     26.92 o 
   2   9   9      272.16      274.03     31.63 o 
   3   9   9       21.52       -5.71     24.82 o 
   4   9   9        6.58      -31.68     31.43 o 
  -5  10   9       34.67       49.06     70.31 o 
  -4  10   9        0.00       39.75     25.64 o 
  -3  10   9       61.33       61.86     23.37 o 
  -2  10   9       18.19       -2.52     26.28 o 
  -1  10   9      749.37      775.58     46.13 o 
   0  10   9      108.68      116.82     23.32 o 
   1  10   9      102.52      124.18     28.46 o 
   2  10   9       57.55       48.67     24.71 o 
   3  10   9      139.27      138.21     30.16 o 
   4  10   9       25.42      -40.59     52.54 o 
  -5  11   9        0.61      -21.58     73.49 o 
  -4  11   9        0.77       37.92     28.23 o 
  -3  11   9       24.33       48.49     52.50 o 
  -2  11   9       63.17       39.20     29.10 o 
  -1  11   9       56.18       88.72     30.25 o 
   0  11   9       73.14       69.28     22.23 o 
   1  11   9      102.23      116.06     34.04 o 
   2  11   9       30.27       37.27     26.43 o 
   3  11   9       34.10       32.12     29.40 o 
   4  11   9        0.07      -27.72     31.39 o 
  -4  12   9      336.74      398.12     55.99 o 
  -3  12   9        0.02      -12.56     28.93 o 
  -2  12   9       12.70       12.77     28.33 o 
  -1  12   9       26.27       88.83     34.05 o 
   0  12   9        6.91       17.83     25.47 o 
   1  12   9       24.41       23.84     83.08 o 
   2  12   9       54.06       71.41     34.37 o 
   3  12   9       37.97       25.43     29.83 o 
   4  12   9        6.32       -3.63     30.30 o 
  -4  13   9        1.26      -68.17     56.10 o 
  -3  13   9        6.82       28.50     34.10 o 
  -2  13   9       81.75       61.48     32.53 o 
  -1  13   9       29.67       18.11     32.42 o 
   0  13   9      338.38      418.97     32.69 o 
   1  13   9      205.56      272.64     42.53 o 
   2  13   9       50.59      119.58     41.10 o 
   3  13   9       12.61      -18.20     36.07 o 
  -4  14   9       33.28       14.37     66.67 o 
  -3  14   9       16.56       -4.44     31.37 o 
  -2  14   9      414.58      450.19     62.85 o 
  -1  14   9       86.21       99.81     42.26 o 
   0  14   9       80.37      111.30     27.97 o 
   1  14   9        0.04      -34.95     31.92 o 
   2  14   9      582.58      576.07     50.82 o 
   3  14   9       10.32      -85.01     56.67 o 
  -3  15   9       66.45       93.52     40.97 o 
  -2  15   9       75.38      108.60     38.04 o 
  -1  15   9        3.24        4.95     21.11 o 
   0  15   9      296.85      304.26     43.35 o 
   1  15   9      210.11      274.94     49.12 o 
   2  15   9       48.62       17.79     38.79 o 
   3  15   9      230.77      232.30     48.51 o 
  -3  16   9        0.05       56.71     46.32 o 
  -2  16   9       76.90       78.61     66.08 o 
  -1  16   9       95.39      102.14     46.50 o 
   0  16   9      197.16      330.91     74.12 o 
   1  16   9       32.99       39.28     36.38 o 
   2  16   9        1.61      -19.67     38.41 o 
  -2  17   9       11.10      -28.73    100.08 o 
  -1  17   9       80.05      104.50     33.87 o 
   0  17   9        7.00      -14.67     36.17 o 
   1  17   9       10.24      -34.39     38.35 o 
  -1  18   9       91.59       11.06     32.67 o 
   0  18   9      145.67      210.88     46.94 o 
  -6   0  10       60.07       57.99     29.56 o 
  -5   0  10      670.29      675.99     42.38 o 
  -4   0  10      111.50      110.46     29.37 o 
  -3   0  10       69.60       88.05     24.41 o 
  -2   0  10        5.56       13.19     20.32 o 
  -1   0  10      756.75      739.42     31.09 o 
   0   0  10     1365.08     1375.24     44.95 o 
   1   0  10      111.39      145.21     17.54 o 
   2   0  10     5654.28     5165.58     96.05 o 
   3   0  10     2938.91     2772.95    111.16 o 
   4   0  10        0.13        7.67     33.78 o 
   5   0  10      441.07      462.32     66.67 o 
  -6   1  10       16.88       60.72     22.83 o 
  -5   1  10       23.40       59.58     40.63 o 
  -4   1  10      398.47      392.75     24.54 o 
  -3   1  10      565.84      517.51     39.26 o 
  -2   1  10        0.87      -19.01     15.45 o 
  -1   1  10      607.52      650.77     24.93 o 
   0   1  10      853.14      788.18     24.43 o 
   1   1  10      247.32      265.26     17.12 o 
   2   1  10      568.02      533.90     23.77 o 
   3   1  10      211.84      247.98     31.84 o 
   4   1  10       44.00       34.32     23.13 o 
   5   1  10       33.65        8.84     30.27 o 
  -6   2  10       24.63       44.77     25.68 o 
  -5   2  10        6.85       31.16     19.64 o 
  -3   2  10        1.79       19.37     15.99 o 
  -2   2  10     1630.66     1622.09     44.42 o 
  -1   2  10       75.41       52.02     21.78 o 
   0   2  10        1.24       -1.10     11.04 o 
   1   2  10      324.41      341.64     17.15 o 
   2   2  10      725.79      715.40     26.56 o 
   3   2  10      581.82      466.87     30.57 o 
   4   2  10      101.41      111.58     59.43 o 
   5   2  10       14.22      -22.83     28.89 o 
  -6   3  10        0.69       78.75     57.08 o 
  -5   3  10        1.11       13.54     20.59 o 
  -4   3  10       48.81       91.49     21.73 o 
  -3   3  10      665.09      632.99     34.09 o 
  -2   3  10        4.74       10.47     15.86 o 
  -1   3  10       23.11       31.64     19.99 o 
   1   3  10     1701.45     1533.64     34.58 o 
   2   3  10      959.20      933.49     33.16 o 
   3   3  10       54.95       77.22     21.32 o 
   4   3  10       55.24      140.55    115.89 o 
   5   3  10        9.84      -25.89     28.32 o 
  -5   4  10        0.14       40.07     21.95 o 
  -4   4  10       84.61      127.49     23.72 o 
  -3   4  10      399.01      397.91     35.64 o 
  -2   4  10      609.80      609.16     28.15 o 
  -1   4  10      464.85      475.49     19.72 o 
   0   4  10      144.17      161.65     19.37 o 
   1   4  10      282.05      318.11     21.16 o 
   2   4  10      581.78      592.72     32.57 o 
   3   4  10       12.07       35.46     21.13 o 
   4   4  10      112.15      151.38     36.92 o 
   5   4  10        6.55      -25.16     30.85 o 
  -5   5  10       10.92       46.72     27.60 o 
  -4   5  10       94.97      136.56     26.31 o 
  -3   5  10       69.63       61.86     21.75 o 
  -2   5  10      544.12      466.62     27.03 o 
  -1   5  10        5.68        5.61     16.43 o 
   0   5  10      243.57      281.31     22.73 o 
   1   5  10        9.90       29.34     14.65 o 
   2   5  10        0.02       12.23     20.34 o 
   3   5  10        5.31       24.41     20.52 o 
   4   5  10       27.01       13.05     37.64 o 
   5   5  10        4.57      -20.71     28.24 o 
  -5   6  10        1.29       30.78     21.31 o 
  -4   6  10      158.85      158.89     28.06 o 
  -3   6  10        2.49      -10.67     19.55 o 
  -2   6  10       11.42        8.26     16.33 o 
  -1   6  10      524.91      481.57     28.37 o 
   0   6  10       61.61       63.80     18.25 o 
   1   6  10      193.00      249.77     20.38 o 
   2   6  10       29.79       34.83     22.40 o 
   3   6  10       78.78      102.65     28.65 o 
   4   6  10        0.50      -29.16     23.85 o 
  -5   7  10       33.31       76.88     26.16 o 
  -4   7  10        5.86       26.60     23.67 o 
  -3   7  10      616.01      579.07     43.70 o 
  -2   7  10      319.29      334.39     37.29 o 
  -1   7  10     1212.47     1111.02     50.03 o 
   0   7  10      464.15      497.58     24.06 o 
   1   7  10     1059.71     1156.62     33.44 o 
   2   7  10      500.47      555.56     33.31 o 
   3   7  10        5.41       10.38     25.21 o 
   4   7  10       49.96       17.78     41.23 o 
  -5   8  10      156.61      192.43     31.21 o 
  -4   8  10        7.35       24.34     27.97 o 
  -3   8  10      747.84      716.11     35.12 o 
  -2   8  10      186.04      186.75     34.26 o 
  -1   8  10        4.22      -22.34     22.13 o 
   0   8  10        0.36       -3.14     15.29 o 
   1   8  10       96.71      112.57     25.00 o 
   2   8  10       54.85       95.62     26.32 o 
   3   8  10      427.45      507.29     37.66 o 
   4   8  10      188.96      145.22     27.84 o 
  -5   9  10        3.14       38.57     73.08 o 
  -4   9  10        7.85       32.93     34.68 o 
  -3   9  10       38.68       24.81     29.46 o 
  -2   9  10      754.92      722.90     45.61 o 
  -1   9  10      809.04      840.75     48.12 o 
   0   9  10      200.42      268.33     27.94 o 
   1   9  10      319.49      442.51     34.73 o 
   2   9  10       98.28      107.56     27.76 o 
   3   9  10      592.89      612.39     37.17 o 
   4   9  10       62.67       18.20     33.65 o 
  -5  10  10      103.17       64.34     41.72 o 
  -4  10  10        0.25       34.80     27.21 o 
  -3  10  10      197.69      257.72     40.64 o 
  -2  10  10       38.61       36.13     28.84 o 
  -1  10  10        7.39        3.69     25.32 o 
   0  10  10      190.64      221.52     27.38 o 
   1  10  10      287.74      355.84     35.94 o 
   2  10  10      104.30       92.51     28.83 o 
   3  10  10      222.23      259.44     34.66 o 
   4  10  10       49.80       18.95     35.70 o 
  -4  11  10       28.28       34.89     54.61 o 
  -3  11  10       39.19       66.33     58.45 o 
  -2  11  10       90.78      121.49     33.87 o 
  -1  11  10      791.92      713.01     45.35 o 
   0  11  10      215.37      251.27     30.10 o 
   1  11  10      192.04      166.38     37.21 o 
   2  11  10       51.90       74.82     29.40 o 
   3  11  10      447.96      442.97     51.59 o 
   4  11  10       86.57       48.60     38.03 o 
  -4  12  10       44.31       83.34     52.14 o 
  -3  12  10      319.74      296.80     41.38 o 
  -2  12  10      333.06      417.57     44.86 o 
  -1  12  10      150.80      165.90     44.60 o 
   0  12  10        3.34      -15.41     19.39 o 
   1  12  10      484.43      573.71     59.95 o 
   2  12  10      222.35      159.45     39.75 o 
   3  12  10       61.41       33.31     30.98 o 
  -4  13  10        9.02      -21.26     77.44 o 
  -3  13  10       17.73      -11.25     33.65 o 
  -2  13  10      122.05       75.66     33.31 o 
  -1  13  10      477.92      440.79     58.90 o 
   0  13  10        0.31        1.08     21.66 o 
   1  13  10        3.17        4.71     33.31 o 
   2  13  10      661.01      658.31     73.42 o 
   3  13  10      233.49      336.83     51.97 o 
  -3  14  10      113.98       46.21     53.56 o 
  -2  14  10      265.13      322.24     72.17 o 
  -1  14  10      351.37      409.96     43.45 o 
   0  14  10       41.13       10.76     29.76 o 
   1  14  10      384.54      430.74     49.41 o 
   2  14  10       14.77      -34.96     33.84 o 
   3  14  10      130.20      100.29     44.72 o 
  -3  15  10       50.66       85.36     71.06 o 
  -2  15  10        1.41      -10.51     39.48 o 
  -1  15  10       19.87       37.01     30.95 o 
   0  15  10       13.26       40.78     33.52 o 
   1  15  10       84.78       91.75     40.09 o 
   2  15  10       30.23      -10.35     41.84 o 
  -2  16  10        0.15       36.25     57.18 o 
  -1  16  10       96.54       96.97     38.43 o 
   0  16  10       36.38       16.09     32.64 o 
   1  16  10        5.72      -50.06     33.38 o 
   2  16  10        1.60      -28.41     37.72 o 
  -2  17  10       95.10       56.60     41.31 o 
  -1  17  10       17.45      -10.18     45.13 o 
   0  17  10        0.24       11.44     35.66 o 
   1  17  10       66.68       39.90     40.13 o 
  -5   1  11       88.58       68.47     22.28 o 
  -4   1  11        6.36       28.71     18.92 o 
  -3   1  11       18.12       28.94     17.99 o 
  -2   1  11       22.64       14.33     17.38 o 
  -1   1  11      809.82      820.73     24.14 o 
   0   1  11       51.06       59.89     13.97 o 
   1   1  11       77.34       91.17     13.84 o 
   2   1  11     1219.38     1137.52     37.50 o 
   3   1  11      314.27      263.45     31.89 o 
   4   1  11       24.55       57.49     29.47 o 
   5   1  11       86.00       60.56     38.27 o 
  -5   2  11        0.26       19.22     21.50 o 
  -4   2  11       28.93       77.51     18.52 o 
  -3   2  11      157.39      169.35     21.60 o 
  -2   2  11       17.19       36.03     18.85 o 
  -1   2  11      479.78      486.85     20.34 o 
   0   2  11       25.84       28.65     13.82 o 
   1   2  11      817.82      814.74     23.63 o 
   2   2  11      952.43      877.14     29.50 o 
   3   2  11       18.04       16.49     23.01 o 
   4   2  11      352.34      304.26     40.36 o 
   5   2  11        1.66      -36.93     32.61 o 
  -5   3  11        0.84       13.35     20.14 o 
  -4   3  11      156.39      187.19     24.03 o 
  -3   3  11       18.19       10.43     18.43 o 
  -2   3  11        0.08      -10.92     18.29 o 
  -1   3  11     1415.08     1272.97     37.33 o 
   0   3  11      395.79      395.71     26.80 o 
   1   3  11        2.26       -5.56     12.66 o 
   2   3  11      130.14      177.07     19.90 o 
   3   3  11      205.47      188.24     24.65 o 
   4   3  11        3.35      -13.89     31.36 o 
  -5   4  11       39.95       38.33     21.69 o 
  -4   4  11       22.95       76.78     21.96 o 
  -3   4  11      140.62      157.26     26.21 o 
  -2   4  11      226.04      226.30     25.62 o 
  -1   4  11       44.36       27.53     16.98 o 
   0   4  11      169.54      207.98     21.47 o 
   1   4  11      490.01      481.46     23.32 o 
   2   4  11     1209.47     1129.08     34.30 o 
   3   4  11      353.56      379.61     31.46 o 
   4   4  11       84.20       95.02     33.07 o 
  -5   5  11        3.35       24.73     22.63 o 
  -4   5  11      103.34      118.14     25.52 o 
  -3   5  11      116.00      110.71     25.04 o 
  -2   5  11     1802.65     1718.62     65.08 o 
  -1   5  11       30.24       35.40     17.43 o 
   0   5  11      626.62      649.34     35.37 o 
   1   5  11      656.09      682.29     32.14 o 
   2   5  11       98.10       65.93     24.06 o 
   3   5  11       55.87       77.03     23.32 o 
   4   5  11       32.91       -0.89     25.68 o 
  -5   6  11       69.66       84.16     28.29 o 
  -4   6  11      100.80      101.93     35.97 o 
  -3   6  11     2207.83     2203.04    140.66 o 
  -2   6  11     1600.66     1719.90     66.73 o 
  -1   6  11       52.42       47.83     19.14 o 
   0   6  11      263.97      323.00     22.83 o 
   1   6  11     1301.85     1274.29     38.76 o 
   2   6  11      185.35      207.63     29.24 o 
   3   6  11       69.16       93.28     24.59 o 
   4   6  11      189.99      179.23     31.54 o 
  -5   7  11        7.78      104.09     50.83 o 
  -4   7  11      137.31      175.11     29.27 o 
  -3   7  11       78.21      101.96     22.51 o 
  -2   7  11      139.33       85.87     29.89 o 
  -1   7  11       77.31       84.76     35.39 o 
   0   7  11        0.51        2.23     15.58 o 
   1   7  11        5.72        5.20     19.94 o 
   2   7  11      820.57      858.80     43.17 o 
   3   7  11       75.65       56.99     28.06 o 
   4   7  11        5.15      -14.25     26.96 o 
  -5   8  11        3.62       46.91     31.05 o 
  -4   8  11       23.43       50.58     30.09 o 
  -3   8  11      206.92      237.83     37.27 o 
  -2   8  11      104.73      103.78     31.30 o 
  -1   8  11      105.67      150.98     29.36 o 
   0   8  11      103.50       98.40     18.91 o 
   1   8  11       55.19       49.84     24.12 o 
   2   8  11       70.20      108.61     26.65 o 
   3   8  11       18.43       19.40     25.77 o 
   4   8  11      126.08      125.09     33.41 o 
  -5   9  11        0.16       48.00     51.59 o 
  -4   9  11       20.67       24.58     36.11 o 
  -3   9  11        0.00       88.34     74.55 o 
  -2   9  11       93.91       77.96     29.33 o 
  -1   9  11        1.58      -28.67     22.57 o 
   0   9  11      745.16      717.65     30.21 o 
   1   9  11        0.31      -28.05     23.10 o 
   2   9  11      975.94      853.48     40.70 o 
   3   9  11      194.77      218.44     33.12 o 
   4   9  11       30.09        5.16     30.39 o 
  -4  10  11       42.68       28.96     32.01 o 
  -3  10  11       86.99      118.51     35.01 o 
  -2  10  11      151.15      201.30     36.37 o 
  -1  10  11       11.16      -16.28     23.98 o 
   0  10  11      433.89      421.81     30.59 o 
   1  10  11       14.68       10.69     25.63 o 
   2  10  11       29.66       62.82     27.74 o 
   3  10  11       12.85      -23.22     81.29 o 
   4  10  11       20.54       67.95     41.88 o 
  -4  11  11        8.34       44.51     35.97 o 
  -3  11  11        9.71      -21.99     30.20 o 
  -2  11  11       17.39      -20.35     32.08 o 
  -1  11  11      422.27      400.16     39.45 o 
   0  11  11      277.08      346.03     32.46 o 
   1  11  11      346.61      371.61     37.96 o 
   2  11  11        1.55       22.22     43.43 o 
   3  11  11        0.01       -7.80     29.12 o 
  -4  12  11        0.36       12.19     57.79 o 
  -3  12  11        2.14       22.11     35.58 o 
  -2  12  11       55.48       77.22     74.82 o 
  -1  12  11      172.19      136.24     33.19 o 
   0  12  11      118.01      167.11     28.70 o 
   1  12  11       26.81       46.16     33.48 o 
   2  12  11        9.13       56.30     29.64 o 
   3  12  11        4.23       -8.31     33.95 o 
  -4  13  11        5.68       35.91     83.76 o 
  -3  13  11       80.57      148.28     57.77 o 
  -2  13  11        1.65       -4.26     45.16 o 
  -1  13  11      101.19      111.09     51.41 o 
   0  13  11        7.92        6.37     33.23 o 
   1  13  11        3.62       -7.03     31.00 o 
   2  13  11      401.22      517.94     54.18 o 
   3  13  11      454.87      433.15     56.74 o 
  -3  14  11        3.03      -41.78     32.75 o 
  -2  14  11        0.12        8.94     33.19 o 
  -1  14  11        3.72        6.14     22.00 o 
   0  14  11       14.34       -1.37     30.77 o 
   1  14  11       40.23       34.37     49.99 o 
   2  14  11       70.41       63.41     42.51 o 
  -3  15  11       69.22       63.40     95.44 o 
  -2  15  11      185.94      168.42     73.48 o 
  -1  15  11        2.47       18.88     24.87 o 
   0  15  11        2.76       46.73     32.29 o 
   1  15  11        9.35       17.05     39.25 o 
   2  15  11        0.24      -52.00     58.09 o 
  -2  16  11       81.24      122.02     43.91 o 
  -1  16  11       17.68       -4.49     33.57 o 
   0  16  11        6.11      -10.17     32.45 o 
   1  16  11      247.12      201.86     60.06 o 
   0  17  11      127.85      122.46     42.73 o 
  -5   0  12        3.73        0.89     24.50 o 
  -4   0  12       31.71       55.93     27.86 o 
  -3   0  12      154.98      184.03     31.18 o 
  -2   0  12     1062.82     1051.39     68.93 o 
  -1   0  12      975.33      931.71     38.51 o 
   0   0  12     1970.32     1857.61     67.74 o 
   1   0  12     1715.92     1704.71     56.90 o 
   2   0  12      107.36       99.66     34.93 o 
   3   0  12     3260.52     3114.36    125.14 o 
   4   0  12       47.63       99.92     43.56 o 
  -5   1  12       16.60       28.17     21.71 o 
  -4   1  12      142.86      133.64     23.08 o 
  -3   1  12       96.62      117.79     21.86 o 
  -2   1  12     1299.12     1223.31     54.90 o 
  -1   1  12      107.23      125.93     15.94 o 
   0   1  12       47.22       38.25     15.51 o 
   1   1  12      576.62      514.97     28.35 o 
   2   1  12      476.33      459.45     33.85 o 
   3   1  12      154.22      192.36     32.21 o 
   4   1  12       73.79       47.01     42.51 o 
  -5   2  12       38.67       34.73     22.47 o 
  -4   2  12      101.72       74.66     21.94 o 
  -3   2  12     1112.32      990.34     39.39 o 
  -2   2  12      378.87      423.49     29.40 o 
  -1   2  12        4.36       -1.19     13.15 o 
   0   2  12       27.84       44.76     15.27 o 
   1   2  12     1883.52     1606.60     37.82 o 
   2   2  12     1053.59      974.76     44.48 o 
   3   2  12       87.80       86.85     27.12 o 
   4   2  12      170.50      173.34     35.43 o 
  -5   3  12        2.43       52.98     22.06 o 
  -4   3  12      281.28      340.07     27.64 o 
  -3   3  12      388.10      406.49     39.94 o 
  -2   3  12      203.38      199.69     34.78 o 
  -1   3  12       56.52       57.23     14.79 o 
   0   3  12       19.26       24.22     15.13 o 
   1   3  12      174.26      213.17     23.09 o 
   2   3  12      165.21      190.07     25.32 o 
   3   3  12        3.67        0.56     22.72 o 
   4   3  12        6.60       11.57     29.59 o 
  -5   4  12       14.79       17.23     22.11 o 
  -4   4  12       11.84       29.93     23.91 o 
  -2   4  12      418.34      423.51     36.87 o 
  -1   4  12      141.86       94.18     18.92 o 
   0   4  12      340.05      357.68     26.48 o 
   1   4  12      386.15      403.86     27.94 o 
   2   4  12      690.88      639.35     28.36 o 
   3   4  12       11.73       21.77     27.67 o 
   4   4  12      143.42      118.29     39.84 o 
  -5   5  12      244.43      261.66     41.70 o 
  -4   5  12       50.35       89.01     26.83 o 
  -3   5  12       41.75       48.48     27.89 o 
  -2   5  12      379.91      405.65     29.00 o 
  -1   5  12        0.94       -3.33     16.81 o 
   0   5  12       35.32       18.15     16.60 o 
   1   5  12      279.87      299.15     28.63 o 
   2   5  12      369.60      448.50     28.50 o 
   3   5  12       13.08       -1.00     22.44 o 
   4   5  12        0.33       -8.29     28.88 o 
  -5   6  12        0.17       26.88     47.00 o 
  -4   6  12        2.05       49.20     24.76 o 
  -3   6  12      148.30      195.24     36.99 o 
  -2   6  12      818.18      804.30     47.42 o 
  -1   6  12      402.42      417.28     26.82 o 
   0   6  12       23.36        4.10     13.18 o 
   1   6  12       17.09        7.23     21.76 o 
   2   6  12     1027.50      992.10     40.44 o 
   3   6  12        8.37       -6.28     24.93 o 
   4   6  12       13.55      -15.45     28.95 o 
  -5   7  12       17.43       71.95     29.75 o 
  -4   7  12        6.53       42.83     27.13 o 
  -3   7  12      904.15      905.86     52.12 o 
  -2   7  12      834.85      726.73     45.15 o 
  -1   7  12      604.03      594.14     33.01 o 
   0   7  12      900.19      804.77     30.06 o 
   1   7  12      971.35      972.80     40.28 o 
   2   7  12        8.88      -15.87     23.30 o 
   3   7  12       48.63       27.47     26.37 o 
   4   7  12      103.20       42.92     44.57 o 
  -5   8  12        0.65       43.33     32.57 o 
  -4   8  12       86.51       77.48     35.00 o 
  -3   8  12      124.97      178.40     36.25 o 
  -2   8  12      109.97      121.43     31.96 o 
  -1   8  12       25.85       22.26     26.71 o 
   0   8  12       63.82       99.38     18.86 o 
   1   8  12      203.78      213.47     30.34 o 
   2   8  12       57.29       45.50     26.54 o 
   3   8  12      102.83       37.90     37.60 o 
   4   8  12        3.53      -28.60     26.52 o 
  -4   9  12       18.77       11.92     31.76 o 
  -3   9  12      137.42      165.80     38.11 o 
  -2   9  12      358.32      418.54     61.40 o 
  -1   9  12        0.17       -6.53     24.88 o 
   0   9  12       31.42       26.82     18.21 o 
   1   9  12      159.37      265.11     58.15 o 
   2   9  12      111.01      113.64     30.14 o 
   3   9  12       10.77        6.72     29.32 o 
  -4  10  12        0.09       -7.92     42.94 o 
  -3  10  12       97.16      107.35     37.78 o 
  -2  10  12       31.75       35.64     24.80 o 
  -1  10  12       98.00      109.87     32.05 o 
   0  10  12       69.29       70.55     35.03 o 
   1  10  12       22.61       37.17     26.43 o 
   2  10  12        5.16      -30.23     33.50 o 
   3  10  12      259.72      222.19     36.16 o 
  -4  11  12       70.51      137.55     74.95 o 
  -3  11  12       68.95       92.27     38.71 o 
  -2  11  12      211.30      210.81     38.55 o 
  -1  11  12       51.17       46.90     42.63 o 
   0  11  12       24.84       22.57     30.53 o 
   1  11  12      209.23      244.61     34.60 o 
   2  11  12      348.36      390.99     39.27 o 
   3  11  12       49.70       61.89     55.40 o 
  -4  12  12       11.63       18.39     38.91 o 
  -3  12  12       90.13       67.75     56.03 o 
  -2  12  12       13.21       12.21     49.40 o 
  -1  12  12      129.20      134.10     46.34 o 
   0  12  12      211.39      275.85     40.62 o 
   1  12  12       68.43       89.23     48.72 o 
   2  12  12       79.89       94.96     33.86 o 
   3  12  12      138.79      114.89     39.94 o 
  -3  13  12      137.16       78.64     69.61 o 
  -2  13  12        1.28      -10.48     38.17 o 
  -1  13  12      130.23      145.55     36.52 o 
   0  13  12       52.45       28.73     32.81 o 
   1  13  12       14.45       30.99     45.35 o 
   2  13  12      184.85      182.90     46.04 o 
  -3  14  12       17.52       -6.90     73.01 o 
  -2  14  12        1.12       29.50     36.43 o 
  -1  14  12       12.60       26.75     32.34 o 
   0  14  12       20.79       32.30     33.72 o 
   1  14  12        9.65       43.07     40.79 o 
   2  14  12        7.42      -21.75     39.20 o 
  -2  15  12      136.64      208.67     46.01 o 
  -1  15  12       19.04       48.47     49.78 o 
   0  15  12        2.59       -8.58     47.92 o 
   1  15  12        0.23        1.52     37.72 o 
  -1  16  12        0.26       33.03     30.52 o 
   0  16  12       16.82       62.65     35.07 o 
  -5   1  13        0.81       20.13     21.91 o 
  -4   1  13      432.49      416.00     30.90 o 
  -2   1  13      152.45      153.24     32.06 o 
  -1   1  13      170.08      219.92     19.26 o 
   0   1  13      129.80      187.15     18.81 o 
   1   1  13        6.02       -9.20     14.96 o 
   2   1  13        0.85       23.91     21.71 o 
   3   1  13        7.52       24.47     25.70 o 
   4   1  13        0.95      -11.82     27.57 o 
  -5   2  13       35.12       45.48     23.82 o 
  -4   2  13        8.75       -3.48     19.02 o 
  -3   2  13      791.65      743.78     36.37 o 
  -2   2  13       70.31       65.89     26.13 o 
  -1   2  13        3.19       -6.08     14.75 o 
   0   2  13       57.69       76.81     17.01 o 
   1   2  13       41.68       44.84     16.49 o 
   2   2  13      769.00      753.84     41.01 o 
   3   2  13      103.88       66.59     28.15 o 
   4   2  13      146.73      143.46     34.95 o 
  -5   3  13        2.32       37.04     22.74 o 
  -4   3  13        6.89       29.50     23.20 o 
  -3   3  13      378.51      375.25     32.66 o 
  -2   3  13       62.28       31.68     26.99 o 
  -1   3  13       14.67        1.70     17.04 o 
   0   3  13        0.42       -3.03     12.93 o 
   1   3  13        2.13       19.67     15.88 o 
   2   3  13      486.21      508.76     37.02 o 
   3   3  13       49.04       32.43     26.89 o 
   4   3  13      115.21      117.47     33.19 o 
  -5   4  13       24.87       89.23     31.10 o 
  -4   4  13       10.99       32.76     26.38 o 
  -3   4  13      214.48      231.40     36.32 o 
  -2   4  13      649.78      604.82     40.80 o 
  -1   4  13      565.97      518.86     38.58 o 
   0   4  13       39.12       32.73     14.82 o 
   1   4  13        5.58       32.68     17.56 o 
   2   4  13      111.64      143.10     24.71 o 
   3   4  13      462.74      465.14     96.53 o 
   4   4  13       16.84       16.68     32.55 o 
  -5   5  13       50.80       52.20     53.16 o 
  -4   5  13       25.32       73.54     28.37 o 
  -3   5  13        5.67       24.65     40.80 o 
  -2   5  13      450.69      509.19     38.31 o 
  -1   5  13       72.85       73.17     25.89 o 
   0   5  13       23.69       41.39     17.00 o 
   1   5  13      311.91      316.08     24.89 o 
   2   5  13       72.66       75.20     22.39 o 
   3   5  13        8.61       10.25     27.63 o 
   4   5  13      453.43      467.13     51.66 o 
  -5   6  13       98.93       83.88     56.77 o 
  -4   6  13       94.29       95.26     38.60 o 
  -2   6  13        2.31        6.78     26.63 o 
  -1   6  13       72.43       80.52     27.52 o 
   0   6  13      765.48      779.64     29.24 o 
   1   6  13      908.46      842.39     62.98 o 
   2   6  13       44.24       25.57     19.53 o 
   3   6  13      321.92      294.52     37.87 o 
   4   6  13       26.33       18.89     33.95 o 
  -4   7  13       36.28       78.28     66.35 o 
  -3   7  13      263.34      268.52     69.97 o 
  -2   7  13       88.25       84.91     28.26 o 
  -1   7  13      147.93      225.64     34.44 o 
   0   7  13      327.54      426.88     34.92 o 
   1   7  13      499.76      501.77     37.53 o 
   2   7  13       44.38       26.52     29.89 o 
   3   7  13        0.08      -11.05     24.82 o 
  -4   8  13      130.33      163.93    101.08 o 
  -3   8  13      472.57      440.32     43.19 o 
  -2   8  13      368.92      399.42     43.75 o 
  -1   8  13     1002.68      920.54     49.57 o 
   0   8  13       96.46      100.26     20.46 o 
   1   8  13      580.56      602.32     35.71 o 
   2   8  13      224.65      221.74     33.44 o 
   3   8  13       74.91       76.22     50.21 o 
  -4   9  13       11.73        4.60     32.63 o 
  -3   9  13        2.38       27.87     35.33 o 
  -2   9  13      275.74      277.02     39.62 o 
  -1   9  13       37.67       12.38     25.75 o 
   0   9  13      530.07      537.93     76.62 o 
   1   9  13      126.53       93.78     35.69 o 
   2   9  13        1.87       -6.14     27.91 o 
   3   9  13        9.17       13.29     57.82 o 
  -4  10  13       22.88       27.06     71.40 o 
  -3  10  13       81.52      133.47     39.78 o 
  -2  10  13        4.30       33.01     31.04 o 
  -1  10  13       37.28       38.99     28.90 o 
   0  10  13        5.59       18.91     29.55 o 
   1  10  13      209.46      241.32     32.57 o 
   2  10  13       39.47       11.24     29.35 o 
   3  10  13       11.74       10.40     66.74 o 
  -3  11  13        3.24      -26.96     42.22 o 
  -2  11  13        3.62       23.98     29.38 o 
  -1  11  13        3.07      -12.45     34.34 o 
   0  11  13        0.93      -26.20     30.31 o 
   1  11  13      279.69      316.54     43.33 o 
   2  11  13       30.59       19.10     31.32 o 
  -3  12  13       25.25      103.91    104.09 o 
  -2  12  13       26.68       25.56     32.48 o 
  -1  12  13       12.44       29.29     30.57 o 
   0  12  13       21.41       28.75     29.41 o 
   1  12  13       10.84       14.86     59.40 o 
   2  12  13      113.08       69.06     47.40 o 
  -3  13  13       14.56      -29.49     38.53 o 
  -2  13  13      123.45      135.47     40.14 o 
  -1  13  13        0.95      -20.68     22.85 o 
   0  13  13       29.89       30.11     33.16 o 
   1  13  13        3.97        8.22     49.67 o 
   2  13  13       68.70       40.91     82.16 o 
  -2  14  13       95.79       74.63     82.99 o 
  -1  14  13       64.52       54.64     40.39 o 
   0  14  13      294.66      280.40     45.74 o 
   1  14  13       20.00       67.78     40.58 o 
  -1  15  13       97.62      130.20     72.29 o 
   0  15  13       37.78      115.54     87.41 o 
  -5   0  14       79.79       93.60     35.43 o 
  -4   0  14     1311.37     1090.30     54.32 o 
  -3   0  14     1786.19     1605.60     94.83 o 
  -2   0  14      146.15       87.13     40.20 o 
  -1   0  14      294.71      357.60     52.16 o 
   0   0  14       32.67       32.77     22.90 o 
   1   0  14      119.29      181.68     29.97 o 
   2   0  14      576.03      497.00     55.28 o 
   3   0  14     1505.30     1388.68     81.57 o 
   4   0  14       77.92      118.22     46.61 o 
  -5   1  14      123.66      111.58     30.16 o 
  -4   1  14      171.83      289.54     45.92 o 
  -3   1  14        0.82        8.08     24.51 o 
  -2   1  14        5.92       -6.85     22.79 o 
  -1   1  14       82.24       97.69     28.29 o 
   0   1  14      620.22      491.37     24.22 o 
   1   1  14     1460.04     1275.75     36.11 o 
   2   1  14       26.69       27.25     25.91 o 
   3   1  14       48.00       29.66     25.70 o 
   4   1  14      518.05      590.07     50.29 o 
  -5   2  14       24.74       59.49     24.73 o 
  -4   2  14       96.91      181.05     32.74 o 
  -3   2  14      854.44      867.38     39.96 o 
  -2   2  14      196.38      239.46     33.97 o 
  -1   2  14      589.98      529.76     38.67 o 
   0   2  14      159.06      160.76     19.94 o 
   1   2  14       64.04       80.91     21.35 o 
   2   2  14      226.99      247.89     34.94 o 
   3   2  14       98.06      102.77     28.91 o 
  -5   3  14        0.01       30.69     25.71 o 
  -4   3  14       16.81       25.99     23.19 o 
  -3   3  14       83.74      135.99     34.47 o 
  -2   3  14       93.37      117.66     30.77 o 
  -1   3  14      164.75      179.29     30.49 o 
   0   3  14      876.48      812.23     26.08 o 
   1   3  14      112.55      125.18     23.20 o 
   2   3  14      199.67      185.07     32.66 o 
   3   3  14      152.53      135.31     40.48 o 
  -4   4  14        8.49        7.17     31.24 o 
  -3   4  14       64.02       55.20     27.16 o 
  -2   4  14      250.48      268.94     35.74 o 
  -1   4  14      797.95      747.35     44.39 o 
   0   4  14      213.17      246.88     19.41 o 
   1   4  14      377.09      399.54     31.61 o 
   2   4  14      354.11      274.92     80.10 o 
   3   4  14        0.05       95.15     44.24 o 
  -4   5  14       10.43        7.86     29.54 o 
  -3   5  14       21.93       34.45     32.28 o 
  -2   5  14      468.05      438.58     39.42 o 
  -1   5  14        1.34        4.82     22.24 o 
   0   5  14      285.30      291.56     20.78 o 
   1   5  14      195.59      300.63     30.43 o 
   2   5  14        3.88      -22.22     25.67 o 
   3   5  14       29.53       34.19     43.19 o 
  -4   6  14        2.50       39.76     33.75 o 
  -3   6  14       77.21       60.28     41.97 o 
  -2   6  14      108.80      128.78     33.13 o 
  -1   6  14        0.50        1.72     18.02 o 
   0   6  14      162.54      163.40     21.61 o 
   1   6  14       23.61       29.39     23.11 o 
   2   6  14       77.02       52.72     22.51 o 
   3   6  14        3.86      -39.69     26.83 o 
  -4   7  14       59.22       77.88     66.60 o 
  -3   7  14       82.45       27.35     33.80 o 
  -2   7  14      553.11      489.43     41.91 o 
  -1   7  14      339.56      383.30     40.64 o 
   0   7  14        2.66        5.74     18.05 o 
   1   7  14       12.35       -3.26     22.63 o 
   2   7  14      438.21      473.59     36.65 o 
   3   7  14       32.46      -16.15     67.26 o 
  -4   8  14        4.92        7.44     36.03 o 
  -3   8  14        7.51       37.46     31.39 o 
  -2   8  14       36.38       88.07     34.29 o 
  -1   8  14      429.34      411.59     43.03 o 
   0   8  14        2.06       27.01     17.50 o 
   1   8  14       28.91       13.30     24.00 o 
   2   8  14      102.02      132.98     48.86 o 
   3   8  14        1.28       25.25     29.08 o 
  -4   9  14        0.70        6.56     53.16 o 
  -3   9  14       56.10       78.70     71.56 o 
  -2   9  14        5.81       -0.55     28.13 o 
  -1   9  14      309.02      316.76     40.85 o 
   0   9  14      228.95      244.52     33.32 o 
   1   9  14       23.92       45.06     28.31 o 
   2   9  14       17.87       34.10     30.18 o 
   3   9  14       74.99       55.34     38.52 o 
  -3  10  14       66.46      112.27     37.75 o 
  -2  10  14        3.29       33.88     32.19 o 
  -1  10  14        1.61        4.71     29.67 o 
   0  10  14      395.63      440.29     46.63 o 
   1  10  14      207.70      231.74     34.34 o 
   2  10  14       19.20       16.12     29.46 o 
  -3  11  14      135.95      121.96     43.38 o 
  -2  11  14      259.12      285.51     44.61 o 
  -1  11  14       17.36       45.10     41.27 o 
   0  11  14        8.13       32.11     30.90 o 
   1  11  14        4.91       75.53     43.41 o 
   2  11  14       15.98       16.29     32.31 o 
  -3  12  14        0.31      -13.86     61.40 o 
  -2  12  14        7.63       26.84     35.91 o 
  -1  12  14      185.89      155.09     30.34 o 
   0  12  14       86.14      135.05     37.58 o 
   1  12  14        9.20      -30.78     50.35 o 
  -2  13  14       57.81       53.20     37.81 o 
  -1  13  14        1.58        0.28     24.24 o 
   0  13  14      159.13      245.32     64.50 o 
   1  13  14        4.17       50.26     78.74 o 
  -1  14  14       26.81       45.93     33.01 o 
   0  14  14       43.54       74.20     36.50 o 
  -4   1  15        2.53        6.58     26.30 o 
  -3   1  15        6.07       -1.05     29.19 o 
  -2   1  15       99.82      123.44     32.86 o 
  -1   1  15       10.72       26.71     25.38 o 
   0   1  15      788.87      778.05     29.12 o 
   1   1  15        0.26        7.97     18.91 o 
   2   1  15       43.06       26.35     26.04 o 
   3   1  15      598.76      515.59     46.77 o 
  -4   2  15      103.02      125.56     29.91 o 
  -3   2  15        1.17       20.50     27.02 o 
  -2   2  15        4.78       12.20     27.03 o 
  -1   2  15      114.50      134.51     30.41 o 
   0   2  15        0.11        3.24     15.15 o 
   1   2  15        0.23       24.29     20.01 o 
   2   2  15      297.07      255.80     34.84 o 
   3   2  15       25.61       10.02     28.43 o 
  -4   3  15       18.84       51.53     32.81 o 
  -3   3  15        1.78       56.90     30.95 o 
  -2   3  15       33.45       77.47     31.07 o 
  -1   3  15      160.36      170.38     32.51 o 
   0   3  15      334.94      316.14     24.81 o 
   1   3  15       77.66       97.92     23.43 o 
   2   3  15       90.31      109.47     29.21 o 
   3   3  15       84.07       71.07     30.28 o 
  -4   4  15      143.78      111.95     58.77 o 
  -3   4  15      105.49       82.00     37.67 o 
  -2   4  15      465.14      417.19     41.99 o 
  -1   4  15       17.43       27.87     26.86 o 
   0   4  15       59.56       82.97     16.88 o 
   1   4  15       32.49       46.29     22.77 o 
   2   4  15      180.64      141.52     89.71 o 
   3   4  15       20.49      -25.83     39.41 o 
  -4   5  15       26.59       12.53     37.65 o 
  -3   5  15        0.11       31.85     29.58 o 
  -2   5  15       67.59       74.57     30.48 o 
  -1   5  15      675.01      604.22     42.58 o 
   0   5  15       80.84      108.86     17.34 o 
   1   5  15      370.08      378.84     31.99 o 
   2   5  15        2.79        8.51     65.58 o 
   3   5  15      210.06      123.58     44.15 o 
  -4   6  15      325.64      287.38    151.79 o 
  -3   6  15       14.77       15.47     34.62 o 
  -2   6  15     1502.31     1377.54     62.89 o 
  -1   6  15      453.29      446.42     31.95 o 
   0   6  15       84.76      125.46     25.55 o 
   1   6  15      182.70      210.29     25.26 o 
   2   6  15      146.50       87.39     76.56 o 
   3   6  15      114.52      116.39     35.77 o 
  -4   7  15      132.86      140.29     57.14 o 
  -3   7  15       57.99       82.32     35.55 o 
  -2   7  15       25.21       51.54     30.72 o 
  -1   7  15       76.38       76.35     31.76 o 
   0   7  15      238.32      254.86     29.54 o 
   1   7  15       48.42       71.44     25.97 o 
   2   7  15        0.40        2.38     23.36 o 
  -3   8  15      191.16      216.90     40.43 o 
  -2   8  15       95.47      117.28     32.22 o 
  -1   8  15       41.27      121.89     32.75 o 
   0   8  15        0.17       19.75     23.10 o 
   1   8  15      115.52      118.82     29.74 o 
   2   8  15      192.75      240.72     29.78 o 
  -3   9  15       23.72       62.18     35.51 o 
  -2   9  15        1.32       37.87     28.20 o 
  -1   9  15        0.01       21.40     28.27 o 
   0   9  15       61.30       52.91     28.24 o 
   1   9  15       62.96       68.50     38.99 o 
   2   9  15       27.64       21.18     33.27 o 
  -3  10  15        1.45       40.22     37.53 o 
  -2  10  15       30.57       67.56     36.84 o 
  -1  10  15        0.04       25.43     42.02 o 
   0  10  15      145.73      196.82     32.70 o 
   1  10  15        0.02        4.97     45.06 o 
   2  10  15       25.73       16.36     44.06 o 
  -2  11  15        5.78        6.37     34.20 o 
  -1  11  15       90.66      105.20     60.22 o 
   0  11  15       43.53       52.12     45.46 o 
   1  11  15       11.24       27.66     30.53 o 
  -2  12  15        0.00      -11.81     36.94 o 
  -1  12  15       45.99       59.04     26.41 o 
   0  12  15      169.20      189.21     48.92 o 
   1  12  15        0.13        7.06     37.20 o 
  -4   0  16      107.73       91.82     52.84 o 
  -3   0  16        5.11       20.96     44.17 o 
  -2   0  16      834.23      799.43     66.96 o 
  -1   0  16        1.20       66.88     41.49 o 
   0   0  16      135.61      140.24     29.36 o 
   1   0  16      557.17      517.42     51.34 o 
   2   0  16        4.67       13.72     34.79 o 
   3   0  16       62.10       67.64     44.21 o 
  -4   1  16        1.79       34.40     35.70 o 
  -3   1  16       14.82       11.64     28.54 o 
  -2   1  16        5.17        0.73     26.73 o 
  -1   1  16     1216.68     1043.10     53.24 o 
   0   1  16      297.85      341.04     25.66 o 
   1   1  16      109.79      137.39     29.74 o 
   2   1  16      380.12      461.56     42.98 o 
   3   1  16      702.39      577.07     45.65 o 
  -4   2  16       63.24       74.97     38.20 o 
  -3   2  16      280.85      370.11     45.35 o 
  -2   2  16      295.27      322.90     41.43 o 
  -1   2  16      125.66      137.27     32.12 o 
   0   2  16        9.18       -4.66     18.23 o 
   1   2  16        7.93       27.16     20.69 o 
   2   2  16      206.33      160.86     32.31 o 
   3   2  16       54.61       52.05     32.11 o 
  -4   3  16        0.71       17.12     31.01 o 
  -3   3  16        3.62       12.09     29.91 o 
  -2   3  16      131.61      170.97     34.38 o 
  -1   3  16       98.27      133.07     61.55 o 
   0   3  16      674.08      621.78     31.84 o 
   1   3  16       48.79       59.97     22.80 o 
   2   3  16        0.24      -29.15     24.20 o 
  -4   4  16      183.21      297.81     69.97 o 
  -3   4  16       41.02       36.68     31.63 o 
  -2   4  16        8.71       40.53     29.83 o 
  -1   4  16        4.11       -0.88     25.55 o 
   0   4  16        0.33       13.12     20.11 o 
   1   4  16       34.94       42.96     29.08 o 
   2   4  16      113.56       25.49     78.21 o 
  -3   5  16        2.82       -1.65     29.06 o 
  -2   5  16        9.71        7.26     29.44 o 
  -1   5  16      286.72      297.36     63.79 o 
   0   5  16       39.03       95.31     26.29 o 
   1   5  16       18.60      -18.49     33.36 o 
   2   5  16        3.08      -43.81     39.60 o 
  -3   6  16        3.63       21.12     32.70 o 
  -2   6  16       28.16       49.30     31.50 o 
  -1   6  16       49.93       62.68     22.85 o 
   0   6  16       75.12      112.36     21.62 o 
   1   6  16       87.30       69.46     33.67 o 
   2   6  16        6.18      -25.04     30.38 o 
  -3   7  16       61.71       66.47     35.39 o 
  -2   7  16      260.10      291.60     53.58 o 
  -1   7  16        7.44       47.84     31.17 o 
   0   7  16        0.88        6.20     22.23 o 
   1   7  16       67.52       99.64     28.03 o 
   2   7  16       24.74      -20.60     28.95 o 
  -3   8  16       64.48      117.55     40.74 o 
  -2   8  16      254.51      321.65     43.02 o 
  -1   8  16      105.16      117.41     34.55 o 
   0   8  16        0.00        1.25     24.06 o 
   1   8  16       26.71       13.84     27.46 o 
   2   8  16      202.48      163.85    117.45 o 
  -2   9  16      257.34      210.14     39.54 o 
  -1   9  16       21.73       61.25     32.63 o 
   0   9  16       74.01       31.12     29.46 o 
   1   9  16       36.64       85.18     29.81 o 
  -2  10  16       33.94      119.08     38.53 o 
  -1  10  16        1.52       33.98     48.26 o 
   0  10  16        0.23       56.54     34.42 o 
   1  10  16       88.57       71.33     31.43 o 
   0  11  16        3.18       51.18     35.47 o 
  -3   1  17      210.15      230.02     49.17 o 
  -2   1  17        0.40        8.40     29.18 o 
  -1   1  17        9.19       24.40     26.43 o 
   0   1  17        0.35       20.55     28.71 o 
   1   1  17      124.53       75.54     27.04 o 
   2   1  17        1.77      -36.28     25.23 o 
  -3   2  17      218.39      188.36     40.26 o 
  -2   2  17      180.49      231.32     39.51 o 
  -1   2  17        0.50       38.80     27.72 o 
   0   2  17       19.35       51.50     29.04 o 
   1   2  17        4.94      -33.72     22.57 o 
   2   2  17      103.49       80.13     29.66 o 
  -3   3  17       28.73       23.55     29.87 o 
  -2   3  17        6.82       44.22     32.65 o 
  -1   3  17      136.05      114.15     31.04 o 
   0   3  17       84.60       63.98     43.92 o 
   1   3  17       34.59        0.63     26.70 o 
   2   3  17      210.86      105.53     90.22 o 
  -3   4  17       82.47      122.43     38.25 o 
  -2   4  17      129.53      163.73     36.62 o 
  -1   4  17        1.44       72.40     30.68 o 
   0   4  17        6.17        2.77     25.19 o 
   1   4  17       50.86       47.96     29.54 o 
   2   4  17      108.03       89.43     41.72 o 
  -3   5  17        6.31       51.75     33.01 o 
  -2   5  17        9.40       45.49     43.08 o 
  -1   5  17      589.47      531.47     44.25 o 
   0   5  17       74.76       87.98     31.02 o 
   1   5  17        1.91      -17.70     26.58 o 
   2   5  17       74.24       55.84     64.48 o 
  -3   6  17       19.46       40.13     35.92 o 
  -2   6  17       57.61      124.83     35.30 o 
  -1   6  17      253.11      338.47     42.73 o 
   0   6  17        1.64       57.38     41.45 o 
   1   6  17      304.92      421.70     66.85 o 
  -2   7  17      269.08      250.00     42.49 o 
  -1   7  17      528.78      546.60     59.90 o 
   0   7  17       15.44       44.46     34.27 o 
   1   7  17        2.18       -7.30     33.73 o 
  -2   8  17       19.55      110.90     74.12 o 
  -1   8  17        3.45       45.26     31.50 o 
   0   8  17      207.95      204.38     29.36 o 
   1   8  17      164.51      132.59     50.65 o 
  -1   9  17        8.02       75.65     27.08 o 
   0   9  17       36.85       55.34     39.14 o 
  -3   0  18      292.44      322.96     65.70 o 
  -2   0  18        1.84       34.64     52.13 o 
  -1   0  18        4.88       60.76     41.52 o 
   0   0  18        0.13        7.95     38.55 o 
   1   0  18      360.87      358.39     54.49 o 
  -3   1  18        2.73       75.18     37.59 o 
  -2   1  18      179.03      202.51     40.19 o 
  -1   1  18      249.74      272.99     38.28 o 
   0   1  18      127.81      132.47     35.28 o 
   1   1  18       99.60       89.93     37.56 o 
  -3   2  18        8.40       17.91     29.94 o 
  -2   2  18        6.72        2.74     32.03 o 
  -1   2  18        2.77       44.73     32.88 o 
   0   2  18       99.38      104.47     47.47 o 
   1   2  18       15.61      -19.75     29.50 o 
  -2   3  18      160.94      175.51     36.25 o 
  -1   3  18      112.36      167.02     33.90 o 
   0   3  18        1.44       43.56     45.89 o 
   1   3  18       21.38        3.96     27.63 o 
  -2   4  18        0.21       42.12     31.19 o 
  -1   4  18       47.02       93.14     36.39 o 
   0   4  18      115.17      133.91     51.19 o 
   1   4  18        0.07      -55.82     48.76 o 
  -2   5  18      163.46      194.78     42.97 o 
  -1   5  18       93.53      155.68     37.87 o 
   0   5  18       98.99      129.51     55.03 o 
   1   5  18       15.21       16.21     36.78 o 
  -2   6  18       43.10      111.30     35.63 o 
  -1   6  18       60.24       94.00     61.80 o 
   0   6  18        3.85       10.50     50.48 o 
  -1   7  18      383.36      447.35     47.90 o 
   0   7  18       41.72      157.38     59.00 o 
  -1   1  19       15.21       38.25     37.47 o 
   0   1  19       13.23       80.21     51.01 o 
  -1   2  19        9.51       -4.42     29.90 o 
   0   2  19      179.30      225.95     62.87 o 
  -1   3  19        4.19       66.41     33.66 o 
                                                 
